# Supplementary material for: (Z)-3-(4-Chloro­phen­yl)-2-(2-phenyl­cyclo­hex-2-en-1-yl­imino)­thia­zolidin-4-one
Source: Acta Crystallogr Sect E Struct Rep Online. 2012 Jun 2;68(Pt 7):o1999–2000. doi: 10.1107/S1600536812024294 (PMC3393272; doi:10.1107/S1600536812024294)
Supplement: Supplementary file 1 [file e-68-o1999-sup1.cif]

##############################################################################
#                                                                            #
# This CIF contains the data in a paper accepted for publication in          #
# Acta Crystallographica Section E. It conforms to the requirements of       #
# Notes for Authors for Acta Crystallographica Section E, and has been       #
# peer reviewed under the auspices of the IUCr Commission on Journals.       #
#                                                                            #
# Full details of the Crystallographic Information File format               #
# are given in the paper "The Crystallographic Information File (CIF):       #
# a New Standard Archive File for Crystallography" by S. R. Hall, F. H.      #
# Allen and I. D. Brown [Acta Cryst. (1991), A47, 655-685].                  #
#                                                                            #
# The current version of the core CIF dictionary is obtainable from          #
# ftp://ftp.iucr.org/pub/cif_core.dic.                                       #
#                                                                            #
# Software is freely available for graphical display of the structure(s)     #
# in this CIF. For information consult the CIF software page                 #
# http://www.iucr.org/resources/cif/software.                                #
#                                                                            #
# This file may be used for bona fide research purposes within the           #
# scientific community so long as proper attribution is given to the journal # 
# article from which it was obtained.                                        #
#                                                                            #
##############################################################################
data_global
_audit_creation_method     'form.cif (version 2.0)'
_journal_data_validation_number     ?
_journal_date_recd_electronic     2012-05-22
_journal_date_accepted     2012-05-28
_journal_name_full     'Acta Crystallographica, Section E'
_journal_year     2012
_journal_volume     68
_journal_issue      7
_journal_page_first     o1999
_journal_page_last     o2000
_journal_paper_category     QO
_journal_paper_doi     10.1107/S1600536812024294
_journal_coeditor_code     HB6814
_publ_contact_author_name     'Prof. Fun, Hoong-Kun'
_publ_contact_author_address
;
      X-ray Crystallography Unit
      School of Physics
      Universiti Sains Malaysia
      11800 USM, Penang
      MALAYSIA
;
_publ_contact_author_email     'hkfun@usm.my'
_publ_contact_author_fax     '604 6579150'
_publ_contact_author_phone     '604 6533652'
_publ_section_title
;\
(<i>Z</i>)-3-(4-Chlorophenyl)-2-(2-phenylcyclohex-2-en-1-ylimino)thiazolidin-4-\
one
;
loop_
    _publ_author_name
    _publ_author_footnote
    _publ_author_address
    'Chin Wei Ooi' ?
;
X-ray Crystallography Unit
School of Physics
Universiti Sains Malaysia
11800 USM, Penang
Malaysia
;
    'Fun, Hoong-Kun'
;
Thomson Reuters ResearcherID: A-3561-2009.
;
;
X-ray Crystallography Unit
School of Physics
Universiti Sains Malaysia
11800 USM, Penang
Malaysia
;
    'Ching Kheng Quah'
;
Thomson Reuters ResearcherID: A-5525-2009.
;
;
X-ray Crystallography Unit
School of Physics
Universiti Sains Malaysia
11800 USM, Penang
Malaysia
;
    'Murugan Sathishkumar ' ?
;
Department of Organic Chemistry
School of Chemistry
Madurai Kamaraj University
Madurai 625 021
Tamil Nadu
India
;
    'Alagusundaram Ponnuswamy ' ?
;
Department of Organic Chemistry
School of Chemistry
Madurai Kamaraj University
Madurai 625 021
Tamil Nadu
India
;
data_I
_audit_creation_method     SHELXL-97
_chemical_name_systematic
;
(<i>Z</i>)-3-(4-Chlorophenyl)-2-(2-phenylcyclohex-2-en-1-
ylimino)thiazolidin-4-one
;
_chemical_name_common     ?
_chemical_formula_moiety     'C21 H19 Cl N2 O S'
_chemical_formula_sum     'C21 H19 Cl N2 O S'
_chemical_formula_iupac     'C21 H19 Cl N2 O S'
_chemical_formula_weight     382.89
_chemical_melting_point     ?
_symmetry_cell_setting     monoclinic
_symmetry_space_group_name_H-M     'P 21/c'
_symmetry_space_group_name_Hall     '-P 2ybc'
loop_
    _symmetry_equiv_pos_as_xyz
    'x, y, z'
    '-x, y+1/2, -z+1/2'
    '-x, -y, -z'
    'x, -y-1/2, z-1/2'
_cell_length_a     9.1139(3)
_cell_length_b     17.4562(6)
_cell_length_c     12.9246(4)
_cell_angle_alpha     90.00
_cell_angle_beta     118.640(2)
_cell_angle_gamma     90.00
_cell_volume     1804.64(10)
_cell_formula_units_Z     4
_cell_measurement_reflns_used     9952
_cell_measurement_theta_min     2.55
_cell_measurement_theta_max     34.25
_cell_measurement_temperature     100.0(10)
_exptl_crystal_description     'block'
_exptl_crystal_colour     'colourless'
_exptl_crystal_size_max     0.37
_exptl_crystal_size_mid     0.25
_exptl_crystal_size_min     0.18
_exptl_crystal_density_diffrn     1.409
_exptl_crystal_density_meas     ?
_exptl_crystal_density_method     'not measured'
_exptl_crystal_F_000     800
_exptl_absorpt_coefficient_mu     0.340
_exptl_absorpt_correction_type     multi-scan
_exptl_absorpt_process_details     '(<i>SADABS</i>; Bruker, 2009)'
_exptl_absorpt_correction_T_min     0.8859
_exptl_absorpt_correction_T_max     0.9419
_exptl_special_details
;
The crystal was placed in the cold stream of an Oxford Cryosystems Cobra
open-flow nitrogen cryostat (Cosier & Glazer, 1986) operating at 100(1) K.
;
_diffrn_ambient_temperature     100.0(10)
_diffrn_radiation_type     MoK\a
_diffrn_radiation_wavelength     0.71073
_diffrn_radiation_source     'fine-focus sealed tube'
_diffrn_radiation_monochromator     graphite
_diffrn_measurement_device_type     'Bruker APEX DUO CCD'
_diffrn_measurement_method     '\f and \w scans'
_diffrn_detector_area_resol_mean     ?
_diffrn_reflns_number     23788
_diffrn_reflns_av_R_equivalents     0.0277
_diffrn_reflns_av_sigmaI/netI     0.0227
_diffrn_reflns_theta_min     2.14
_diffrn_reflns_theta_max     30.00
_diffrn_reflns_theta_full     30.00
_diffrn_measured_fraction_theta_max     0.993
_diffrn_measured_fraction_theta_full     0.993
_diffrn_reflns_limit_h_min     -12
_diffrn_reflns_limit_h_max     12
_diffrn_reflns_limit_k_min     -24
_diffrn_reflns_limit_k_max     24
_diffrn_reflns_limit_l_min     -18
_diffrn_reflns_limit_l_max     18
_diffrn_standards_number     0
_diffrn_standards_interval_count     .
_diffrn_standards_interval_time     .
_diffrn_standards_decay_%     ?
_refine_special_details
;
Refinement of <i>F</i>^2^ against ALL reflections. The weighted <i>R</i>-factor
<i>wR</i> and goodness of fit <i>S</i> are based on <i>F</i>^2^, conventional
<i>R</i>-factors <i>R</i> are based on <i>F</i>, with <i>F</i> set to zero for
negative <i>F</i>^2^. The threshold expression of <i>F</i>^2^ >
\s(<i>F</i>^2^) is used only for calculating <i>R</i>-factors(gt) <i>etc</i>.
and is not relevant to the choice of reflections for refinement.
<i>R</i>-factors based on <i>F</i>^2^ are statistically about twice as large
as those based on <i>F</i>, and <i>R</i>- factors based on ALL data will be
even larger.
;
_reflns_number_total     5231
_reflns_number_gt     4605
_reflns_threshold_expression     I>2\s(I)
_refine_ls_structure_factor_coef     Fsqd
_refine_ls_matrix_type     full
_refine_ls_R_factor_all     0.0356
_refine_ls_R_factor_gt     0.0299
_refine_ls_wR_factor_gt     0.0785
_refine_ls_wR_factor_ref     0.0830
_refine_ls_goodness_of_fit_ref     1.053
_refine_ls_restrained_S_all     1.053
_refine_ls_number_reflns     5231
_refine_ls_number_parameters     235
_refine_ls_number_restraints     0
_refine_ls_hydrogen_treatment     constr
_refine_ls_weighting_scheme     calc
_refine_ls_weighting_details
         'calc w=1/[\s^2^(Fo^2^)+(0.0385P)^2^+0.7670P] where P=(Fo^2^+2Fc^2^)/3'
_atom_sites_solution_hydrogens     geom
_atom_sites_solution_primary     direct
_atom_sites_solution_secondary     difmap
_refine_ls_shift/su_max     0.002
_refine_ls_shift/su_mean     0.000
_refine_diff_density_max     0.416
_refine_diff_density_min     -0.220
_refine_ls_extinction_method     none
_refine_ls_extinction_coef     ?
loop_
    _atom_type_symbol
    _atom_type_description
    _atom_type_scat_dispersion_real
    _atom_type_scat_dispersion_imag
    _atom_type_scat_source
    'C' 'C' 0.0033 0.0016
                         'International Tables Vol C Tables 4.2.6.8 and 6.1.1.4'
    'H' 'H' 0.0000 0.0000
                         'International Tables Vol C Tables 4.2.6.8 and 6.1.1.4'
    'Cl' 'Cl' 0.1484 0.1585
                         'International Tables Vol C Tables 4.2.6.8 and 6.1.1.4'
    'N' 'N' 0.0061 0.0033
                         'International Tables Vol C Tables 4.2.6.8 and 6.1.1.4'
    'O' 'O' 0.0106 0.0060
                         'International Tables Vol C Tables 4.2.6.8 and 6.1.1.4'
    'S' 'S' 0.1246 0.1234
                         'International Tables Vol C Tables 4.2.6.8 and 6.1.1.4'
_computing_data_collection     'APEX2 (Bruker, 2009)'
_computing_cell_refinement     'SAINT (Bruker, 2009)'
_computing_data_reduction     'SAINT (Bruker, 2009)'
_computing_structure_solution     'SHELXTL (Sheldrick, 2008)'
_computing_structure_refinement     'SHELXTL (Sheldrick, 2008)'
_computing_molecular_graphics     'SHELXTL (Sheldrick, 2008)'
_computing_publication_material
;
SHELXTL (Sheldrick, 2008) and PLATON (Spek, 2009)
;
loop_
    _atom_site_type_symbol
    _atom_site_label
    _atom_site_fract_x
    _atom_site_fract_y
    _atom_site_fract_z
    _atom_site_U_iso_or_equiv
    _atom_site_adp_type
    _atom_site_calc_flag
    _atom_site_refinement_flags
    _atom_site_occupancy
    _atom_site_symmetry_multiplicity
    _atom_site_disorder_assembly
    _atom_site_disorder_group
    Cl Cl1 0.21570(4) -0.051642(15) 1.02340(2) 0.02160(7) Uani d . 1 1 . .
    S S1 0.24459(4) 0.363135(15) 0.69867(2) 0.01731(7) Uani d . 1 1 . .
    O O1 0.04486(10) 0.16687(5) 0.56961(7) 0.01895(16) Uani d . 1 1 . .
    N N1 0.27625(11) 0.31077(5) 0.90882(7) 0.01307(16) Uani d . 1 1 . .
    N N2 0.18040(11) 0.22633(5) 0.74984(7) 0.01253(16) Uani d . 1 1 . .
    C C1 0.63915(13) 0.29044(6) 1.06753(10) 0.0170(2) Uani d . 1 1 . .
    H H1A 0.6105 0.3130 0.9933 0.020 Uiso calc R 1 1 . .
    C C2 0.75211(14) 0.22981(7) 1.10844(11) 0.0220(2) Uani d . 1 1 . .
    H H2A 0.7990 0.2111 1.0617 0.026 Uiso calc R 1 1 . .
    C C3 0.79679(15) 0.19637(7) 1.21700(12) 0.0277(3) Uani d . 1 1 . .
    H H3A 0.8734 0.1548 1.2444 0.033 Uiso calc R 1 1 . .
    C C4 0.72833(16) 0.22428(8) 1.28510(12) 0.0282(3) Uani d . 1 1 . .
    H H4A 0.7600 0.2024 1.3602 0.034 Uiso calc R 1 1 . .
    C C5 0.61355(15) 0.28412(7) 1.24385(10) 0.0219(2) Uani d . 1 1 . .
    H H5A 0.5658 0.3019 1.2906 0.026 Uiso calc R 1 1 . .
    C C6 0.56708(13) 0.31871(6) 1.13445(9) 0.01562(19) Uani d . 1 1 . .
    C C7 0.44377(13) 0.38247(6) 1.08949(9) 0.01487(19) Uani d . 1 1 . .
    C C8 0.43293(14) 0.43351(7) 1.16306(10) 0.0214(2) Uani d . 1 1 . .
    H H8A 0.5073 0.4276 1.2450 0.026 Uiso calc R 1 1 . .
    C C9 0.31193(16) 0.49927(7) 1.12570(11) 0.0255(2) Uani d . 1 1 . .
    H H9A 0.3714 0.5460 1.1689 0.031 Uiso calc R 1 1 . .
    H H9B 0.2233 0.4879 1.1470 0.031 Uiso calc R 1 1 . .
    C C10 0.23143(15) 0.51445(6) 0.99322(11) 0.0214(2) Uani d . 1 1 . .
    H H10A 0.1324 0.5478 0.9685 0.026 Uiso calc R 1 1 . .
    H H10B 0.3120 0.5411 0.9748 0.026 Uiso calc R 1 1 . .
    C C11 0.17912(13) 0.43895(6) 0.92644(9) 0.01592(19) Uani d . 1 1 . .
    H H11A 0.1197 0.4492 0.8406 0.019 Uiso calc R 1 1 . .
    H H11B 0.1013 0.4118 0.9470 0.019 Uiso calc R 1 1 . .
    C C12 0.33162(13) 0.38816(6) 0.95671(9) 0.01352(18) Uani d . 1 1 . .
    H H12A 0.3971 0.4107 0.9204 0.016 Uiso calc R 1 1 . .
    C C13 0.23863(12) 0.29844(6) 0.80285(9) 0.01265(18) Uani d . 1 1 . .
    C C14 0.15339(14) 0.29402(6) 0.58042(9) 0.0176(2) Uani d . 1 1 . .
    H H14A 0.0486 0.3146 0.5151 0.021 Uiso calc R 1 1 . .
    H H14B 0.2318 0.2828 0.5496 0.021 Uiso calc R 1 1 . .
    C C15 0.11748(13) 0.22186(6) 0.62889(9) 0.01409(18) Uani d . 1 1 . .
    C C16 0.18581(12) 0.16066(6) 0.81802(8) 0.01233(18) Uani d . 1 1 . .
    C C17 0.04100(13) 0.11881(6) 0.78834(9) 0.01434(18) Uani d . 1 1 . .
    H H17A -0.0632 0.1350 0.7254 0.017 Uiso calc R 1 1 . .
    C C18 0.05075(14) 0.05291(6) 0.85211(9) 0.01572(19) Uani d . 1 1 . .
    H H18A -0.0464 0.0232 0.8324 0.019 Uiso calc R 1 1 . .
    C C19 0.20399(14) 0.03118(6) 0.94472(9) 0.01523(19) Uani d . 1 1 . .
    C C20 0.34831(13) 0.07366(6) 0.97650(9) 0.01584(19) Uani d . 1 1 . .
    H H20A 0.4516 0.0586 1.0415 0.019 Uiso calc R 1 1 . .
    C C21 0.33872(13) 0.13850(6) 0.91151(9) 0.01426(18) Uani d . 1 1 . .
    H H21A 0.4364 0.1678 0.9308 0.017 Uiso calc R 1 1 . .
loop_
    _atom_site_aniso_label
    _atom_site_aniso_U_11
    _atom_site_aniso_U_22
    _atom_site_aniso_U_33
    _atom_site_aniso_U_12
    _atom_site_aniso_U_13
    _atom_site_aniso_U_23
    Cl1 0.02893(14) 0.01406(12) 0.02091(13) 0.00025(10) 0.01122(11) 0.00494(9)
    S1 0.02495(14) 0.01306(12) 0.01514(12) -0.00279(9) 0.01059(10) 0.00118(9)
    O1 0.0237(4) 0.0184(4) 0.0148(3) -0.0037(3) 0.0093(3) -0.0040(3)
    N1 0.0136(4) 0.0108(4) 0.0129(4) -0.0009(3) 0.0049(3) -0.0001(3)
    N2 0.0156(4) 0.0107(4) 0.0104(4) -0.0015(3) 0.0054(3) 0.0001(3)
    C1 0.0138(4) 0.0152(5) 0.0193(5) -0.0023(4) 0.0058(4) -0.0026(4)
    C2 0.0135(5) 0.0173(5) 0.0327(6) -0.0014(4) 0.0090(4) -0.0048(4)
    C3 0.0154(5) 0.0196(6) 0.0383(7) 0.0030(4) 0.0051(5) 0.0053(5)
    C4 0.0227(6) 0.0273(6) 0.0253(6) 0.0023(5) 0.0041(5) 0.0089(5)
    C5 0.0188(5) 0.0248(6) 0.0184(5) 0.0007(4) 0.0059(4) 0.0025(4)
    C6 0.0122(4) 0.0149(5) 0.0157(4) -0.0018(4) 0.0034(4) -0.0015(4)
    C7 0.0127(4) 0.0149(5) 0.0143(4) -0.0010(4) 0.0043(4) -0.0012(4)
    C8 0.0194(5) 0.0224(5) 0.0171(5) 0.0011(4) 0.0045(4) -0.0055(4)
    C9 0.0251(6) 0.0211(6) 0.0260(6) 0.0029(5) 0.0088(5) -0.0091(4)
    C10 0.0212(5) 0.0129(5) 0.0277(6) 0.0013(4) 0.0096(4) -0.0018(4)
    C11 0.0156(4) 0.0126(4) 0.0164(4) 0.0015(4) 0.0050(4) 0.0015(4)
    C12 0.0148(4) 0.0107(4) 0.0133(4) -0.0016(3) 0.0053(4) -0.0008(3)
    C13 0.0126(4) 0.0107(4) 0.0139(4) -0.0001(3) 0.0057(3) 0.0013(3)
    C14 0.0244(5) 0.0163(5) 0.0137(4) -0.0018(4) 0.0103(4) 0.0002(4)
    C15 0.0150(4) 0.0160(5) 0.0124(4) 0.0007(4) 0.0075(4) -0.0002(3)
    C16 0.0154(4) 0.0103(4) 0.0113(4) 0.0003(3) 0.0064(3) -0.0002(3)
    C17 0.0145(4) 0.0146(4) 0.0122(4) -0.0008(4) 0.0050(3) -0.0008(3)
    C18 0.0176(5) 0.0144(5) 0.0149(4) -0.0038(4) 0.0076(4) -0.0019(4)
    C19 0.0222(5) 0.0100(4) 0.0143(4) 0.0010(4) 0.0093(4) 0.0008(3)
    C20 0.0162(4) 0.0142(5) 0.0153(4) 0.0034(4) 0.0061(4) 0.0008(4)
    C21 0.0133(4) 0.0132(4) 0.0156(4) -0.0001(3) 0.0064(4) -0.0009(3)
_geom_special_details
;
All e.s.d.'s (except the e.s.d. in the dihedral angle between two l.s. planes)
are estimated using the full covariance matrix. The cell e.s.d.'s are taken
into account individually in the estimation of e.s.d.'s in distances, angles
and torsion angles; correlations between e.s.d.'s in cell parameters are only
used when they are defined by crystal symmetry. An approximate (isotropic)
treatment of cell e.s.d.'s is used for estimating e.s.d.'s involving l.s.
planes.
;
loop_
    _geom_bond_atom_site_label_1
    _geom_bond_atom_site_label_2
    _geom_bond_site_symmetry_2
    _geom_bond_distance
    _geom_bond_publ_flag
    Cl1 C19 . 1.7411(11) ?
    S1 C13 . 1.7780(10) ?
    S1 C14 . 1.8067(11) ?
    O1 C15 . 1.2084(13) ?
    N1 C13 . 1.2608(13) ?
    N1 C12 . 1.4707(13) ?
    N2 C15 . 1.3854(12) ?
    N2 C13 . 1.4096(13) ?
    N2 C16 . 1.4322(13) ?
    C1 C2 . 1.3921(15) ?
    C1 C6 . 1.4027(15) ?
    C1 H1A . 0.9500 ?
    C2 C3 . 1.3883(19) ?
    C2 H2A . 0.9500 ?
    C3 C4 . 1.388(2) ?
    C3 H3A . 0.9500 ?
    C4 C5 . 1.3911(17) ?
    C4 H4A . 0.9500 ?
    C5 C6 . 1.4032(15) ?
    C5 H5A . 0.9500 ?
    C6 C7 . 1.4878(15) ?
    C7 C8 . 1.3408(15) ?
    C7 C12 . 1.5226(14) ?
    C8 C9 . 1.5021(17) ?
    C8 H8A . 0.9500 ?
    C9 C10 . 1.5284(18) ?
    C9 H9A . 0.9900 ?
    C9 H9B . 0.9900 ?
    C10 C11 . 1.5215(15) ?
    C10 H10A . 0.9900 ?
    C10 H10B . 0.9900 ?
    C11 C12 . 1.5329(14) ?
    C11 H11A . 0.9900 ?
    C11 H11B . 0.9900 ?
    C12 H12A . 1.0000 ?
    C14 C15 . 1.5110(15) ?
    C14 H14A . 0.9900 ?
    C14 H14B . 0.9900 ?
    C16 C17 . 1.3920(14) ?
    C16 C21 . 1.3920(14) ?
    C17 C18 . 1.3929(14) ?
    C17 H17A . 0.9500 ?
    C18 C19 . 1.3873(15) ?
    C18 H18A . 0.9500 ?
    C19 C20 . 1.3895(15) ?
    C20 C21 . 1.3871(14) ?
    C20 H20A . 0.9500 ?
    C21 H21A . 0.9500 ?
loop_
    _geom_angle_atom_site_label_1
    _geom_angle_atom_site_label_2
    _geom_angle_atom_site_label_3
    _geom_angle_site_symmetry_1
    _geom_angle_site_symmetry_3
    _geom_angle
    _geom_angle_publ_flag
    C13 S1 C14 . . 92.74(5) ?
    C13 N1 C12 . . 118.28(9) ?
    C15 N2 C13 . . 117.03(8) ?
    C15 N2 C16 . . 121.51(8) ?
    C13 N2 C16 . . 121.45(8) ?
    C2 C1 C6 . . 120.85(11) ?
    C2 C1 H1A . . 119.6 ?
    C6 C1 H1A . . 119.6 ?
    C3 C2 C1 . . 120.59(11) ?
    C3 C2 H2A . . 119.7 ?
    C1 C2 H2A . . 119.7 ?
    C2 C3 C4 . . 119.33(11) ?
    C2 C3 H3A . . 120.3 ?
    C4 C3 H3A . . 120.3 ?
    C3 C4 C5 . . 120.29(12) ?
    C3 C4 H4A . . 119.9 ?
    C5 C4 H4A . . 119.9 ?
    C4 C5 C6 . . 121.17(12) ?
    C4 C5 H5A . . 119.4 ?
    C6 C5 H5A . . 119.4 ?
    C1 C6 C5 . . 117.75(10) ?
    C1 C6 C7 . . 120.77(10) ?
    C5 C6 C7 . . 121.48(10) ?
    C8 C7 C6 . . 121.25(10) ?
    C8 C7 C12 . . 121.21(10) ?
    C6 C7 C12 . . 117.54(9) ?
    C7 C8 C9 . . 124.89(10) ?
    C7 C8 H8A . . 117.6 ?
    C9 C8 H8A . . 117.6 ?
    C8 C9 C10 . . 112.15(10) ?
    C8 C9 H9A . . 109.2 ?
    C10 C9 H9A . . 109.2 ?
    C8 C9 H9B . . 109.2 ?
    C10 C9 H9B . . 109.2 ?
    H9A C9 H9B . . 107.9 ?
    C11 C10 C9 . . 109.69(10) ?
    C11 C10 H10A . . 109.7 ?
    C9 C10 H10A . . 109.7 ?
    C11 C10 H10B . . 109.7 ?
    C9 C10 H10B . . 109.7 ?
    H10A C10 H10B . . 108.2 ?
    C10 C11 C12 . . 110.92(9) ?
    C10 C11 H11A . . 109.5 ?
    C12 C11 H11A . . 109.5 ?
    C10 C11 H11B . . 109.5 ?
    C12 C11 H11B . . 109.5 ?
    H11A C11 H11B . . 108.0 ?
    N1 C12 C7 . . 108.91(8) ?
    N1 C12 C11 . . 109.73(8) ?
    C7 C12 C11 . . 111.23(8) ?
    N1 C12 H12A . . 109.0 ?
    C7 C12 H12A . . 109.0 ?
    C11 C12 H12A . . 109.0 ?
    N1 C13 N2 . . 121.56(9) ?
    N1 C13 S1 . . 128.54(8) ?
    N2 C13 S1 . . 109.89(7) ?
    C15 C14 S1 . . 108.01(7) ?
    C15 C14 H14A . . 110.1 ?
    S1 C14 H14A . . 110.1 ?
    C15 C14 H14B . . 110.1 ?
    S1 C14 H14B . . 110.1 ?
    H14A C14 H14B . . 108.4 ?
    O1 C15 N2 . . 124.39(10) ?
    O1 C15 C14 . . 124.13(9) ?
    N2 C15 C14 . . 111.47(9) ?
    C17 C16 C21 . . 121.06(9) ?
    C17 C16 N2 . . 120.14(9) ?
    C21 C16 N2 . . 118.78(9) ?
    C16 C17 C18 . . 119.16(9) ?
    C16 C17 H17A . . 120.4 ?
    C18 C17 H17A . . 120.4 ?
    C19 C18 C17 . . 119.25(10) ?
    C19 C18 H18A . . 120.4 ?
    C17 C18 H18A . . 120.4 ?
    C18 C19 C20 . . 121.87(10) ?
    C18 C19 Cl1 . . 119.04(8) ?
    C20 C19 Cl1 . . 119.09(8) ?
    C21 C20 C19 . . 118.72(10) ?
    C21 C20 H20A . . 120.6 ?
    C19 C20 H20A . . 120.6 ?
    C20 C21 C16 . . 119.91(10) ?
    C20 C21 H21A . . 120.0 ?
    C16 C21 H21A . . 120.0 ?
loop_
    _geom_torsion_atom_site_label_1
    _geom_torsion_atom_site_label_2
    _geom_torsion_atom_site_label_3
    _geom_torsion_atom_site_label_4
    _geom_torsion_site_symmetry_1
    _geom_torsion_site_symmetry_2
    _geom_torsion_site_symmetry_3
    _geom_torsion_site_symmetry_4
    _geom_torsion
    _geom_torsion_publ_flag
    C6 C1 C2 C3 . . . . -0.49(17) ?
    C1 C2 C3 C4 . . . . -0.36(18) ?
    C2 C3 C4 C5 . . . . 1.30(19) ?
    C3 C4 C5 C6 . . . . -1.42(19) ?
    C2 C1 C6 C5 . . . . 0.38(16) ?
    C2 C1 C6 C7 . . . . -178.76(10) ?
    C4 C5 C6 C1 . . . . 0.56(17) ?
    C4 C5 C6 C7 . . . . 179.69(11) ?
    C1 C6 C7 C8 . . . . -147.73(11) ?
    C5 C6 C7 C8 . . . . 33.17(16) ?
    C1 C6 C7 C12 . . . . 31.62(14) ?
    C5 C6 C7 C12 . . . . -147.49(10) ?
    C6 C7 C8 C9 . . . . -179.63(11) ?
    C12 C7 C8 C9 . . . . 1.05(18) ?
    C7 C8 C9 C10 . . . . -14.39(18) ?
    C8 C9 C10 C11 . . . . 44.28(14) ?
    C9 C10 C11 C12 . . . . -63.22(12) ?
    C13 N1 C12 C7 . . . . -153.55(9) ?
    C13 N1 C12 C11 . . . . 84.48(11) ?
    C8 C7 C12 N1 . . . . -139.34(11) ?
    C6 C7 C12 N1 . . . . 41.32(12) ?
    C8 C7 C12 C11 . . . . -18.28(14) ?
    C6 C7 C12 C11 . . . . 162.38(9) ?
    C10 C11 C12 N1 . . . . 169.61(9) ?
    C10 C11 C12 C7 . . . . 49.04(12) ?
    C12 N1 C13 N2 . . . . -178.32(9) ?
    C12 N1 C13 S1 . . . . 0.66(14) ?
    C15 N2 C13 N1 . . . . 170.00(9) ?
    C16 N2 C13 N1 . . . . -9.89(15) ?
    C15 N2 C13 S1 . . . . -9.15(11) ?
    C16 N2 C13 S1 . . . . 170.96(7) ?
    C14 S1 C13 N1 . . . . -175.13(10) ?
    C14 S1 C13 N2 . . . . 3.95(8) ?
    C13 S1 C14 C15 . . . . 1.41(8) ?
    C13 N2 C15 O1 . . . . -170.49(10) ?
    C16 N2 C15 O1 . . . . 9.40(16) ?
    C13 N2 C15 C14 . . . . 10.39(13) ?
    C16 N2 C15 C14 . . . . -169.72(9) ?
    S1 C14 C15 O1 . . . . 174.28(9) ?
    S1 C14 C15 N2 . . . . -6.60(11) ?
    C15 N2 C16 C17 . . . . -54.52(13) ?
    C13 N2 C16 C17 . . . . 125.37(10) ?
    C15 N2 C16 C21 . . . . 123.55(10) ?
    C13 N2 C16 C21 . . . . -56.56(13) ?
    C21 C16 C17 C18 . . . . -1.28(15) ?
    N2 C16 C17 C18 . . . . 176.74(9) ?
    C16 C17 C18 C19 . . . . 0.93(15) ?
    C17 C18 C19 C20 . . . . 0.53(16) ?
    C17 C18 C19 Cl1 . . . . -179.52(8) ?
    C18 C19 C20 C21 . . . . -1.63(16) ?
    Cl1 C19 C20 C21 . . . . 178.41(8) ?
    C19 C20 C21 C16 . . . . 1.27(15) ?
    C17 C16 C21 C20 . . . . 0.16(15) ?
    N2 C16 C21 C20 . . . . -177.89(9) ?
loop_
    _geom_hbond_atom_site_label_D
    _geom_hbond_atom_site_label_H
    _geom_hbond_atom_site_label_A
    _geom_hbond_site_symmetry_A
    _geom_hbond_distance_DH
    _geom_hbond_distance_HA
    _geom_hbond_distance_DA
    _geom_hbond_angle_DHA
    _geom_hbond_publ_flag
    C10 H10A O1 2_556 0.99 2.53 3.4814(17) 161 yes
    C11 H11B O1 4_566 0.99 2.33 3.2411(14) 152 yes
    C14 H14B N1 4_565 0.99 2.62 3.4496(14) 141 yes
    C17 H17A Cg1 4_454 0.95 2.81 3.5913(13) 140 yes
_iucr_refine_instructions_details
;
TITL mo_ms2_0m in P2(1)/c (100K)
CELL  0.71073    9.1139   17.4562   12.9246    90.000   118.640    90.000
ZERR  4          0.0003    0.0006    0.0004     0.000     0.002     0.000
LATT  1
SYMM  -X, 0.50000 + Y, 0.50000-Z
SFAC  C H Cl N O S
UNIT  84 76 4 8 4 4
TEMP -173.000
SIZE 0.178 0.248 0.365
L.S. 10
BOND $H
FMAP 2 1 60
OMIT -4 60
PLAN 20
EQIV $1 x, 1/2-y, 1/2+z
HTAB C11 O1_$1
EQIV $2 x, 1/2-y, -1/2+z
HTAB C14 N1_$2
OMIT  1   1   7
OMIT -2   1   2
ACTA
CONF
WGHT    0.038500    0.767000
FVAR       0.44433
CL1   3    0.215703   -0.051642    1.023396    11.00000    0.02893    0.01406 =
         0.02091    0.00494    0.01122    0.00025
S1    6    0.244585    0.363135    0.698665    11.00000    0.02495    0.01306 =
         0.01514    0.00118    0.01059   -0.00279
O1    5    0.044865    0.166874    0.569613    11.00000    0.02365    0.01845 =
         0.01481   -0.00399    0.00927   -0.00369
N1    4    0.276250    0.310773    0.908817    11.00000    0.01362    0.01084 =
         0.01289   -0.00014    0.00486   -0.00091
N2    4    0.180399    0.226330    0.749840    11.00000    0.01556    0.01071 =
         0.01036    0.00014    0.00545   -0.00152
C1    1    0.639147    0.290443    1.067531    11.00000    0.01378    0.01516 =
         0.01931   -0.00257    0.00577   -0.00229
AFIX  43
H1A   2    0.610500    0.312971    0.993330    11.00000   -1.20000
AFIX   0
C2    1    0.752107    0.229809    1.108441    11.00000    0.01350    0.01729 =
         0.03270   -0.00478    0.00897   -0.00138
AFIX  43
H2A   2    0.799035    0.211148    1.061660    11.00000   -1.20000
AFIX   0
C3    1    0.796788    0.196371    1.216996    11.00000    0.01544    0.01964 =
         0.03829    0.00534    0.00514    0.00302
AFIX  43
H3A   2    0.873432    0.154812    1.244406    11.00000   -1.20000
AFIX   0
C4    1    0.728333    0.224278    1.285100    11.00000    0.02270    0.02725 =
         0.02532    0.00890    0.00411    0.00232
AFIX  43
H4A   2    0.760018    0.202410    1.360197    11.00000   -1.20000
AFIX   0
C5    1    0.613548    0.284121    1.243847    11.00000    0.01876    0.02484 =
         0.01843    0.00250    0.00592    0.00072
AFIX  43
H5A   2    0.565775    0.301887    1.290571    11.00000   -1.20000
AFIX   0
C6    1    0.567075    0.318707    1.134454    11.00000    0.01222    0.01490 =
         0.01565   -0.00152    0.00339   -0.00179
C7    1    0.443774    0.382473    1.089493    11.00000    0.01269    0.01490 =
         0.01429   -0.00117    0.00427   -0.00099
C8    1    0.432932    0.433511    1.163064    11.00000    0.01942    0.02239 =
         0.01712   -0.00551    0.00448    0.00106
AFIX  43
H8A   2    0.507346    0.427648    1.244952    11.00000   -1.20000
AFIX   0
C9    1    0.311930    0.499266    1.125696    11.00000    0.02511    0.02114 =
         0.02598   -0.00910    0.00879    0.00288
AFIX  23
H9A   2    0.371426    0.545955    1.168935    11.00000   -1.20000
H9B   2    0.223321    0.487903    1.146976    11.00000   -1.20000
AFIX   0
C10   1    0.231432    0.514455    0.993220    11.00000    0.02119    0.01287 =
         0.02770   -0.00177    0.00965    0.00129
AFIX  23
H10A  2    0.132397    0.547848    0.968493    11.00000   -1.20000
H10B  2    0.312035    0.541105    0.974820    11.00000   -1.20000
AFIX   0
C11   1    0.179118    0.438952    0.926435    11.00000    0.01556    0.01257 =
         0.01640    0.00146    0.00505    0.00149
AFIX  23
H11A  2    0.119673    0.449228    0.840608    11.00000   -1.20000
H11B  2    0.101250    0.411764    0.946984    11.00000   -1.20000
AFIX   0
C12   1    0.331618    0.388157    0.956705    11.00000    0.01476    0.01075 =
         0.01331   -0.00083    0.00532   -0.00159
AFIX  13
H12A  2    0.397148    0.410676    0.920402    11.00000   -1.20000
AFIX   0
C13   1    0.238627    0.298442    0.802845    11.00000    0.01259    0.01068 =
         0.01388    0.00134    0.00570   -0.00009
C14   1    0.153388    0.294023    0.580418    11.00000    0.02435    0.01632 =
         0.01367    0.00015    0.01027   -0.00181
AFIX  23
H14A  2    0.048636    0.314584    0.515125    11.00000   -1.20000
H14B  2    0.231828    0.282829    0.549641    11.00000   -1.20000
AFIX   0
C15   1    0.117478    0.221859    0.628888    11.00000    0.01504    0.01602 =
         0.01236   -0.00022    0.00749    0.00073
C16   1    0.185809    0.160662    0.818019    11.00000    0.01542    0.01028 =
         0.01132   -0.00023    0.00643    0.00025
C17   1    0.040997    0.118807    0.788344    11.00000    0.01451    0.01457 =
         0.01217   -0.00084    0.00496   -0.00082
AFIX  43
H17A  2   -0.063168    0.134980    0.725395    11.00000   -1.20000
AFIX   0
C18   1    0.050747    0.052908    0.852114    11.00000    0.01761    0.01440 =
         0.01488   -0.00187    0.00756   -0.00376
AFIX  43
H18A  2   -0.046441    0.023180    0.832413    11.00000   -1.20000
AFIX   0
C19   1    0.203991    0.031180    0.944720    11.00000    0.02215    0.00998 =
         0.01432    0.00077    0.00935    0.00103
C20   1    0.348312    0.073656    0.976495    11.00000    0.01617    0.01415 =
         0.01534    0.00083    0.00606    0.00340
AFIX  43
H20A  2    0.451560    0.058574    1.041471    11.00000   -1.20000
AFIX   0
C21   1    0.338723    0.138504    0.911515    11.00000    0.01331    0.01318 =
         0.01559   -0.00090    0.00636   -0.00012
AFIX  43
H21A  2    0.436386    0.167757    0.930793    11.00000   -1.20000
HKLF 4 1 -1.0000  0.0000  0.0000  0.0000 -1.0000  0.0000  1.0000  0.0000  1.0000
REM  mo_ms2_0m in P2(1)/c (100K)
REM R1 =  0.0299 for   4605 Fo > 4sig(Fo)  and  0.0356 for all   5231 data
REM    235 parameters refined using      0 restraints
END
WGHT      0.0385      0.7689
REM Highest difference peak  0.416,  deepest hole -0.220,  1-sigma level  0.055
Q1    1   0.2628  0.1459  0.8612  11.00000  0.05    0.42
Q2    1   0.0486  0.0846  0.8178  11.00000  0.05    0.42
Q3    1   0.1278  0.0465  0.8980  11.00000  0.05    0.41
Q4    1   0.1340  0.2592  0.6020  11.00000  0.05    0.41
Q5    1   0.6026  0.3066  1.1951  11.00000  0.05    0.39
Q6    1   0.3888  0.3848  1.0219  11.00000  0.05    0.38
Q7    1   0.3360  0.1024  0.9359  11.00000  0.05    0.37
Q8    1   0.1581  0.2199  0.6952  11.00000  0.05    0.36
Q9    1   0.2861  0.0492  0.9513  11.00000  0.05    0.35
Q10   1   0.1166  0.1368  0.8006  11.00000  0.05    0.35
Q11   1   0.2604  0.4171  0.9446  11.00000  0.05    0.35
Q12   1   0.5045  0.3459  1.1139  11.00000  0.05    0.35
Q13   1   0.1661  0.1981  0.7779  11.00000  0.05    0.32
Q14   1   0.6734  0.2596  1.2644  11.00000  0.05    0.31
Q15   1   0.7804  0.2204  1.2570  11.00000  0.05    0.31
Q16   1   0.2077  0.4774  0.9599  11.00000  0.05    0.31
Q17   1   0.7042  0.2601  1.0923  11.00000  0.05    0.30
Q18   1   0.5897  0.2984  1.0941  11.00000  0.05    0.30
Q19   1   0.3756  0.4643  1.1429  11.00000  0.05    0.28
Q20   1   0.3576  0.5221  1.1972  11.00000  0.05    0.27
;
