# Supplementary material for: (Z)-3-(4-Chloro­phen­yl)-2-(2-phenyl­cyclo­hex-2-en-1-yl­imino)­thia­zolidin-4-one
Source: Acta Crystallogr Sect E Struct Rep Online. 2012 Jun 2;68(Pt 7):o1999–2000. doi: 10.1107/S1600536812024294 (PMC3393272; doi:10.1107/S1600536812024294)
Supplement: Supplementary file 2 [file e-68-o1999-Isup2.hkl]

# 
# h,k,l, Fc-squared, Fo-squared, sigma(Fo-squared) and status flag 
# 
data_I
_shelx_title ' mo_ms2_0m in P2(1)/c (100K)' 
_shelx_refln_list_code          4 
_shelx_F_calc_maximum      224.50 
_exptl_crystal_F_000       800.00 
_reflns_d_resolution_high  0.7108 
 
loop_ 
 _symmetry_equiv_pos_as_xyz 
 'x, y, z' 
 '-x, y+1/2, -z+1/2' 
 '-x, -y, -z' 
 'x, -y-1/2, z-1/2' 
 
_cell_length_a     9.1139 
_cell_length_b    17.4562 
_cell_length_c    12.9246 
_cell_angle_alpha  90.000 
_cell_angle_beta  118.640 
_cell_angle_gamma  90.000 
 
_shelx_F_squared_multiplier     1.000 
 
loop_ 
 _refln_index_h 
 _refln_index_k 
 _refln_index_l 
 _refln_F_squared_calc 
 _refln_F_squared_meas 
 _refln_F_squared_sigma 
 _refln_observed_status 
   1   0   0      384.74      289.13     10.78 o 
   2   0   0    44793.06    42385.61   1152.78 o 
   4   0   0     4547.62     4304.93     85.63 o 
   5   0   0     4996.59     4891.77     97.89 o 
   6   0   0      969.99      964.85     24.01 o 
   7   0   0     1371.28     1326.57     19.60 o 
   8   0   0      101.50       91.63      6.89 o 
   9   0   0      474.85      456.66     11.27 o 
  10   0   0      776.78      778.03     26.96 o 
  11   0   0       34.84       36.88      5.10 o 
   1   1   0    10236.38     9867.95    189.59 o 
   2   1   0     6446.39     6695.15    128.95 o 
   3   1   0        0.66       -0.51      0.78 o 
   4   1   0      393.23      400.10      9.01 o 
   5   1   0      156.99      139.48      3.34 o 
   6   1   0       35.37       46.70      1.78 o 
   7   1   0      488.40      486.61      7.57 o 
   8   1   0       58.43       60.60      4.49 o 
   9   1   0      166.53      170.16      4.47 o 
  10   1   0       35.23       26.66      2.83 o 
  11   1   0      202.30      196.05      6.04 o 
   0   2   0     3980.77     3921.59    105.95 o 
   1   2   0        1.43       -1.06      0.53 o 
   2   2   0      294.49      331.34      7.85 o 
   3   2   0        1.24        0.19      1.14 o 
   4   2   0      231.32      226.42      3.98 o 
   5   2   0      106.49       92.71      4.16 o 
   6   2   0      150.96      161.41      3.56 o 
   7   2   0      688.51      681.76     11.46 o 
   8   2   0      682.60      685.15     12.80 o 
   9   2   0      486.64      497.87     10.03 o 
  10   2   0      105.36      111.67      6.89 o 
  11   2   0      232.99      249.12      6.68 o 
   1   3   0     5542.54     5730.27     88.62 o 
   2   3   0    11306.10    11320.11    177.43 o 
   3   3   0     1886.79     1899.42    105.94 o 
   4   3   0      655.89      715.34      9.98 o 
   5   3   0      389.78      458.01      7.26 o 
   6   3   0       51.33       53.95      3.94 o 
   7   3   0       63.02       56.92      3.17 o 
   8   3   0       14.14       12.59      2.18 o 
   9   3   0      184.30      179.94      6.84 o 
  10   3   0        5.21        5.52      2.86 o 
  11   3   0      396.06      403.95     12.24 o 
   0   4   0      561.22      610.12     21.55 o 
   1   4   0      385.34      359.47     12.54 o 
   2   4   0     4795.76     5307.13    102.71 o 
   3   4   0     1773.33     1881.63     31.32 o 
   4   4   0      122.19       96.28      4.99 o 
   5   4   0      108.31      127.39      5.63 o 
   6   4   0       29.17       34.24      2.03 o 
   7   4   0        0.51        0.83      1.52 o 
   8   4   0       35.33       30.85      2.79 o 
   9   4   0       71.91       76.80      5.26 o 
  10   4   0      542.63      578.06     13.13 o 
  11   4   0        9.01        7.39      3.78 o 
   1   5   0    11694.04    11806.71    156.69 o 
   2   5   0      289.65      339.64      8.75 o 
   3   5   0     7930.83     7888.37     92.38 o 
   5   5   0     2979.97     3054.26     63.66 o 
   6   5   0     1043.61     1036.18     17.15 o 
   7   5   0      615.31      622.27     12.29 o 
   8   5   0      313.55      327.74      8.50 o 
   9   5   0      490.17      478.66     13.55 o 
  10   5   0      113.37      122.45     10.10 o 
  11   5   0       11.54       17.92      4.53 o 
   0   6   0      418.99      431.90      9.82 o 
   1   6   0      316.12      322.16      4.80 o 
   2   6   0      219.42      282.98      4.45 o 
   3   6   0      242.44      258.05      4.08 o 
   4   6   0     1000.64     1088.85     15.67 o 
   5   6   0       12.00        9.35      1.69 o 
   6   6   0      136.70      149.95      5.67 o 
   7   6   0        7.77        6.48      1.62 o 
   8   6   0        5.64        4.08      2.32 o 
   9   6   0        3.14        3.52      2.97 o 
  10   6   0        0.16       -0.20      2.35 o 
   1   7   0      973.09     1034.02     13.17 o 
   2   7   0      647.76      780.92      9.57 o 
   3   7   0        6.87       33.15      1.77 o 
   4   7   0     1085.70     1094.35     13.35 o 
   5   7   0        3.64        2.59      1.76 o 
   6   7   0      101.05      103.90      5.64 o 
   7   7   0        1.31        0.50      1.58 o 
   8   7   0      819.33      811.37     17.18 o 
   9   7   0       12.11        5.63      2.47 o 
  10   7   0      543.10      550.32     16.03 o 
   0   8   0     3048.14     3196.07     50.11 o 
   1   8   0       70.40       67.63      3.40 o 
   2   8   0       39.71       44.24      1.54 o 
   3   8   0     1268.56     1350.44     19.91 o 
   4   8   0      115.03      106.85      3.16 o 
   5   8   0     1337.63     1376.70     20.83 o 
   6   8   0       11.07        5.64      1.86 o 
   7   8   0       65.55       67.10      5.05 o 
   8   8   0      315.98      322.72      8.06 o 
   9   8   0       35.11       45.27      3.72 o 
  10   8   0      153.54      143.78      6.28 o 
   1   9   0      411.10      407.67      6.34 o 
   2   9   0       72.99       71.27      2.04 o 
   3   9   0       17.37       15.48      1.54 o 
   4   9   0      177.97      210.13      5.22 o 
   5   9   0       93.96       77.29      4.28 o 
   6   9   0      322.36      361.78     22.09 o 
   7   9   0        3.79       -0.98      1.99 o 
   8   9   0      115.97      114.28      5.53 o 
   9   9   0        1.12       -1.12      2.63 o 
  10   9   0       13.82       12.21      3.25 o 
   0  10   0      666.39      618.76     11.49 o 
   1  10   0     1166.43     1232.76     14.67 o 
   2  10   0      385.66      368.55      5.78 o 
   3  10   0      827.82      894.45     11.30 o 
   4  10   0     1007.56      940.62     17.96 o 
   5  10   0      698.75      566.89     12.58 o 
   6  10   0      131.74      114.59      7.01 o 
   7  10   0      605.78      579.91     11.97 o 
   8  10   0       32.89       28.47      3.34 o 
   9  10   0       17.78       16.55      3.26 o 
  10  10   0        2.24        2.59      3.30 o 
   1  11   0        0.38        1.24      0.91 o 
   2  11   0      212.59      203.66      4.18 o 
   3  11   0      549.54      509.78      8.30 o 
   4  11   0        6.55        6.95      1.98 o 
   5  11   0      122.06       94.95      4.46 o 
   6  11   0      328.34      305.36      8.97 o 
   7  11   0       28.66       26.87      3.85 o 
   8  11   0       21.63       22.62      3.32 o 
   9  11   0        8.56        4.73      3.01 o 
  10  11   0      186.90      208.99      8.05 o 
   0  12   0     6205.59     6268.90     84.11 o 
   1  12   0       40.87       42.73      1.87 o 
   2  12   0     2459.73     2413.92     28.01 o 
   3  12   0      384.62      396.99      5.92 o 
   4  12   0      356.35      311.58      7.54 o 
   5  12   0      583.02      609.89     11.80 o 
   6  12   0      243.86      222.31      8.58 o 
   7  12   0      451.25      428.32     10.38 o 
   8  12   0      202.80      203.52      7.31 o 
   9  12   0      115.92      118.11      8.30 o 
   1  13   0      208.45      185.90      4.28 o 
   2  13   0       20.02       23.75      1.95 o 
   3  13   0        3.97        2.11      1.35 o 
   4  13   0        2.72       -1.23      1.92 o 
   5  13   0      258.61      219.66      7.15 o 
   6  13   0      499.16      505.46     11.36 o 
   7  13   0       64.76       67.11      5.32 o 
   8  13   0       19.38       21.86      3.57 o 
   9  13   0      225.59      233.86      8.43 o 
   0  14   0     2079.98     2075.29     34.75 o 
   1  14   0       81.26       72.17      2.65 o 
   2  14   0     1630.70     1622.94     20.08 o 
   3  14   0        3.35       -0.16      1.37 o 
   4  14   0       35.82       30.17      3.22 o 
   5  14   0        0.29        1.89      2.32 o 
   6  14   0        2.92        6.90      2.50 o 
   7  14   0       39.22       27.48      3.72 o 
   8  14   0      576.19      559.69     16.13 o 
   9  14   0        0.01        0.20      3.25 o 
   1  15   0      480.60      480.37      9.70 o 
   2  15   0      603.58      616.92     10.53 o 
   3  15   0      550.31      523.87     10.99 o 
   4  15   0     1263.42     1226.19     20.59 o 
   5  15   0       44.72       45.15      3.59 o 
   6  15   0       59.96       64.16      4.21 o 
   7  15   0       29.53       25.56      3.77 o 
   8  15   0      328.29      345.28     10.27 o 
   0  16   0      750.41      718.73     14.93 o 
   1  16   0      152.77      148.31      5.29 o 
   2  16   0       44.65       44.85      3.33 o 
   3  16   0       37.18       38.23      2.64 o 
   4  16   0      578.96      555.16     11.95 o 
   5  16   0        6.67       12.17      2.76 o 
   6  16   0      114.83      113.04      6.32 o 
   7  16   0        8.41        2.90      3.14 o 
   8  16   0      156.04      167.24      7.94 o 
   1  17   0     1244.02     1189.57     19.55 o 
   2  17   0      685.55      648.52     12.44 o 
   3  17   0     1308.57     1350.84     21.64 o 
   4  17   0        3.35        3.44      2.28 o 
   5  17   0      298.02      329.56      8.40 o 
   6  17   0        4.63        5.81      2.86 o 
   7  17   0      596.76      644.24     13.12 o 
   8  17   0       50.11       43.65      5.18 o 
   0  18   0      827.72      843.70     20.10 o 
   1  18   0      233.30      236.54      6.90 o 
   2  18   0      251.34      258.10      7.23 o 
   3  18   0       49.02       47.02      3.72 o 
   4  18   0      128.25      118.90      8.86 o 
   5  18   0       92.90       93.10      5.22 o 
   6  18   0      188.89      187.27      8.72 o 
   7  18   0        5.22        7.55      3.22 o 
   1  19   0       72.26       79.02      5.59 o 
   2  19   0      108.61      105.18      5.32 o 
   3  19   0     1222.57     1258.30     30.10 o 
   4  19   0       38.65       40.28      8.13 o 
   5  19   0      230.31      238.00     11.62 o 
   6  19   0       33.02       29.38      5.44 o 
   7  19   0     1012.40     1059.09     18.82 o 
   0  20   0       11.80       13.47      5.27 o 
   1  20   0       50.26       42.32      4.16 o 
   2  20   0      467.62      470.21     10.70 o 
   3  20   0       42.94       38.08      3.69 o 
   4  20   0       98.96       92.64      8.67 o 
   5  20   0       36.04       21.22      6.21 o 
   6  20   0        3.89        4.61      5.53 o 
   1  21   0      250.40      250.69      8.35 o 
   2  21   0       77.64       80.19      5.02 o 
   3  21   0      376.83      381.38     11.80 o 
   4  21   0       40.00       33.38      6.76 o 
   5  21   0        0.55        4.98      5.67 o 
   0  22   0      259.00      250.80     15.40 o 
   1  22   0        4.14        7.78      3.13 o 
   2  22   0      715.57      735.02     18.89 o 
   3  22   0        5.10        4.03      3.85 o 
   4  22   0      475.05      521.58     18.54 o 
   5  22   0       18.05       24.84      6.93 o 
   1  23   0      198.64      196.76     12.15 o 
   2  23   0       43.35       34.63      4.51 o 
   3  23   0        6.67       -0.73      4.57 o 
   0  24   0       66.63       66.90      9.57 o 
   1  24   0       15.02       10.91      4.93 o 
   2  24   0      204.86      209.69      8.31 o 
 -11   1   1      133.17      144.33      5.93 o 
 -10   1   1        3.99        4.68      2.24 o 
  -9   1   1      441.23      429.30      7.72 o 
  -8   1   1        0.08       -1.22      1.60 o 
  -7   1   1     4973.34     4924.04     55.82 o 
  -6   1   1       13.99       10.27      1.51 o 
  -5   1   1     1502.98     1338.73     16.10 o 
  -4   1   1       69.24       42.83      2.41 o 
  -3   1   1     5766.67     5742.28     91.09 o 
  -1   1   1     1849.48     1721.72     35.02 o 
   0   1   1       80.98       55.74      4.46 o 
   1   1   1     1281.86     1304.62     69.92 o 
   2   1   1     2005.97     1994.81     40.25 o 
   4   1   1     1145.15     1133.22     40.30 o 
   5   1   1      595.58      553.49     15.08 o 
   6   1   1        5.69        8.39      1.12 o 
   7   1   1       16.56       13.96      1.44 o 
   8   1   1      147.65      156.60      3.99 o 
   9   1   1        7.17        3.64      2.62 o 
  10   1   1       33.72       35.57      3.44 o 
 -11   2   1       47.00       51.77      3.48 o 
 -10   2   1        3.41        5.57      2.81 o 
  -9   2   1       78.50       79.40      6.53 o 
  -8   2   1     1229.77     1228.84     16.37 o 
  -7   2   1       21.75       19.18      1.61 o 
  -6   2   1      663.64      629.37      8.74 o 
  -5   2   1      171.55      201.80      4.40 o 
  -4   2   1     1042.70     1026.65     14.09 o 
  -2   2   1     9648.42     9685.85    152.04 o 
  -1   2   1      458.08      425.18     15.91 o 
   0   2   1      748.26      772.77     15.45 o 
   1   2   1      134.59      139.88      4.03 o 
   3   2   1       10.68       11.05      2.72 o 
   4   2   1     2849.19     2960.43     39.96 o 
   5   2   1     1215.30     1223.60     16.31 o 
   6   2   1      474.97      465.35      7.60 o 
   7   2   1       62.80       67.73      3.25 o 
   8   2   1     1070.76     1032.08     14.33 o 
   9   2   1      176.84      178.90      5.71 o 
  10   2   1       41.89       48.58      3.89 o 
 -11   3   1      248.77      236.92      7.12 o 
 -10   3   1       14.00       18.03      2.60 o 
  -9   3   1      124.02      127.34      4.48 o 
  -8   3   1       68.05       60.52      3.00 o 
  -7   3   1      617.42      611.46      8.09 o 
  -6   3   1        1.10        7.32      2.38 o 
  -5   3   1      276.24      265.60      4.38 o 
  -4   3   1        3.76        1.26      0.58 o 
  -3   3   1     1675.29     1629.57     33.59 o 
  -2   3   1    10114.68    10550.12    165.32 o 
  -1   3   1     1139.02     1095.22     13.65 o 
   0   3   1     2195.45     2349.74     31.55 o 
   1   3   1     1131.83     1194.22     24.13 o 
   2   3   1      787.64      828.49     54.81 o 
   3   3   1      100.93       83.30      6.44 o 
   4   3   1      218.74      215.29      4.04 o 
   5   3   1     1199.00     1143.95     15.50 o 
   6   3   1      473.37      461.11      7.72 o 
   7   3   1     1434.76     1385.07     17.90 o 
   8   3   1       56.89       62.38      3.57 o 
   9   3   1      266.57      270.66      7.14 o 
  10   3   1       39.55       56.65      7.02 o 
 -11   4   1       36.65       36.89      5.01 o 
 -10   4   1      259.57      266.47      6.72 o 
  -9   4   1      303.38      313.99      6.96 o 
  -8   4   1      528.75      515.91      9.13 o 
  -7   4   1       58.67       55.24      4.98 o 
  -6   4   1     1588.49     1614.23     19.81 o 
  -5   4   1       46.50       53.94      5.81 o 
  -4   4   1    17548.48    18411.54    281.99 o 
  -3   4   1       36.43       23.78      2.32 o 
  -2   4   1     2800.21     2848.32     38.53 o 
  -1   4   1      915.41      848.91     13.15 o 
   0   4   1     1989.42     2050.84     24.84 o 
   1   4   1     2908.35     2877.91     34.73 o 
   2   4   1     2527.90     2638.43     35.99 o 
   3   4   1       94.28       59.60      1.94 o 
   4   4   1       46.08       53.18      3.15 o 
   5   4   1      280.48      292.92      9.63 o 
   6   4   1      200.69      211.79      4.76 o 
   7   4   1        5.13        3.67      1.43 o 
   8   4   1       20.97       28.66      2.83 o 
   9   4   1       45.54       38.50      3.41 o 
  10   4   1       14.04       22.19      3.97 o 
 -11   5   1       27.67       23.64      3.44 o 
 -10   5   1       40.57       47.19      3.73 o 
  -9   5   1       82.29       74.81      3.74 o 
  -8   5   1       30.07       25.00      2.36 o 
  -7   5   1       31.37       33.12      2.28 o 
  -5   5   1      347.77      427.52      8.10 o 
  -4   5   1       85.84       76.24      2.55 o 
  -3   5   1       58.93       51.00      2.52 o 
  -2   5   1      900.19      934.63     22.01 o 
  -1   5   1      823.48      795.94      9.68 o 
   0   5   1     2051.54     2176.16     22.27 o 
   1   5   1     1687.22     1653.42     26.54 o 
   2   5   1     4182.58     4442.08     59.69 o 
   3   5   1     8443.85     9166.27     98.47 o 
   4   5   1      165.23      165.86      6.52 o 
   5   5   1        6.81       11.07      1.53 o 
   6   5   1      182.36      184.15      4.51 o 
   7   5   1       88.97       90.05      3.59 o 
   8   5   1      503.25      483.14      9.80 o 
   9   5   1       73.91       60.52      6.49 o 
  10   5   1        2.22        3.47      3.60 o 
 -11   6   1      129.31      133.48      6.81 o 
 -10   6   1       46.35       52.55      5.96 o 
  -9   6   1       62.89       55.98      3.44 o 
  -8   6   1      407.49      414.68      8.13 o 
  -7   6   1       80.64       78.05      3.44 o 
  -6   6   1      887.07      848.30     22.26 o 
  -5   6   1      181.76      172.34      4.14 o 
  -4   6   1       41.62       13.69      1.36 o 
  -3   6   1     3247.87     3393.28     46.31 o 
  -2   6   1     1524.92     1456.41     24.07 o 
  -1   6   1     2841.18     2897.77     31.96 o 
   0   6   1      649.73      622.11      6.97 o 
   1   6   1      481.41      454.48     18.00 o 
   2   6   1     1417.62     1602.19     19.96 o 
   3   6   1     3912.47     4144.05     45.43 o 
   4   6   1      612.75      666.55      9.80 o 
   6   6   1        4.43        3.89      1.49 o 
   7   6   1      556.20      549.67      9.62 o 
   8   6   1        6.10        2.90      2.81 o 
   9   6   1        5.15        9.89      6.99 o 
  10   6   1       27.91       30.65      4.88 o 
 -11   7   1       30.66       28.73      3.77 o 
 -10   7   1       20.31       21.38      3.30 o 
  -9   7   1        0.01        3.31      2.37 o 
  -8   7   1       29.47       32.89      2.79 o 
  -7   7   1       46.00       37.49      2.62 o 
  -6   7   1       52.11       44.72      2.63 o 
  -5   7   1      545.10      591.33      9.46 o 
  -4   7   1     1072.47     1110.17     14.92 o 
  -3   7   1      941.40      993.23     13.09 o 
  -2   7   1     1380.12     1469.61     18.59 o 
  -1   7   1       25.90       15.89      1.22 o 
   0   7   1      396.90      399.98      5.72 o 
   1   7   1     1517.36     1499.40     18.80 o 
   2   7   1      191.88      229.55      3.65 o 
   3   7   1     1574.73     1514.72     17.63 o 
   4   7   1      123.99      121.82      2.88 o 
   5   7   1     1905.73     1865.45     31.64 o 
   6   7   1       41.28       32.70      2.26 o 
   7   7   1     1060.65     1039.84     16.50 o 
   8   7   1      105.26      105.93      6.35 o 
   9   7   1      193.23      202.04      8.46 o 
  10   7   1        4.32        7.44      3.73 o 
 -10   8   1       50.96       56.36      4.41 o 
  -9   8   1       12.16       12.81      2.83 o 
  -8   8   1      419.38      389.68     11.02 o 
  -7   8   1      113.48      142.96      5.00 o 
  -6   8   1      135.00      164.17      4.56 o 
  -5   8   1       42.18       45.67      2.32 o 
  -4   8   1      167.89      176.02      4.05 o 
  -3   8   1       83.80      116.89      2.67 o 
  -2   8   1      334.86      391.45      5.58 o 
  -1   8   1     1151.53     1309.69     15.27 o 
   0   8   1       49.31       50.99      1.92 o 
   1   8   1        2.90        7.83      0.98 o 
   2   8   1       42.56       59.11      2.02 o 
   3   8   1      137.14      131.52      2.97 o 
   4   8   1      595.93      661.25      8.96 o 
   5   8   1       71.55       77.86      3.03 o 
   6   8   1      389.07      399.88      8.12 o 
   7   8   1       14.47       17.15      2.73 o 
   8   8   1       63.32       55.00      4.40 o 
   9   8   1       12.24       12.03      2.68 o 
  10   8   1       49.66       45.25      5.59 o 
 -10   9   1       55.03       58.80      4.59 o 
  -9   9   1      595.28      596.03     12.70 o 
  -8   9   1        2.29        6.57      2.42 o 
  -7   9   1      623.16      610.62     12.15 o 
  -6   9   1      266.47      283.81      7.17 o 
  -5   9   1      203.32      198.23      4.42 o 
  -4   9   1        0.27        1.44      1.08 o 
  -3   9   1      552.51      558.63      7.05 o 
  -2   9   1      861.61      913.07     10.49 o 
  -1   9   1        0.21       -0.57      0.59 o 
   0   9   1     2666.93     2808.17     31.46 o 
   1   9   1     1336.27     1509.58     17.68 o 
   2   9   1     3108.15     3298.52     31.54 o 
   3   9   1      289.07      332.63      6.84 o 
   4   9   1       59.05       70.07      3.12 o 
   5   9   1       15.93       17.46      2.33 o 
   6   9   1      404.33      344.92      7.68 o 
   7   9   1      919.63      865.31     17.41 o 
   8   9   1       15.82       11.80      2.73 o 
   9   9   1      802.99      803.08     15.57 o 
  10   9   1       21.02       23.06      4.25 o 
 -10  10   1       69.80       79.61      5.40 o 
  -9  10   1       40.20       40.95      3.92 o 
  -8  10   1       16.80        6.07      3.48 o 
  -7  10   1       17.89        9.85      2.47 o 
  -6  10   1     2297.62     2125.95     32.11 o 
  -5  10   1      234.12      206.32      5.26 o 
  -4  10   1     1282.13     1251.15     26.80 o 
  -3  10   1      667.39      689.89      8.51 o 
  -2  10   1     1762.34     1743.15     20.41 o 
  -1  10   1     1583.33     1583.09     17.16 o 
   0  10   1      103.52       72.65      1.75 o 
   1  10   1      101.83       86.07      2.54 o 
   2  10   1        0.26        2.16      0.94 o 
   3  10   1      451.95      452.54      8.82 o 
   4  10   1     1038.44     1053.92     15.01 o 
   5  10   1       85.79      108.34      4.54 o 
   6  10   1       33.74       44.93      3.78 o 
   7  10   1       33.85       32.09      5.18 o 
   8  10   1      198.22      196.68      6.65 o 
   9  10   1       48.30       42.41      5.35 o 
 -10  11   1        0.10       -2.84      2.92 o 
  -9  11   1      306.26      314.61      9.13 o 
  -8  11   1      204.83      181.07      7.43 o 
  -7  11   1     1173.41     1042.88     18.54 o 
  -6  11   1       22.89       29.43      3.20 o 
  -5  11   1      783.19      764.50     12.33 o 
  -4  11   1     1653.74     1655.48     26.32 o 
  -3  11   1      790.50      742.18      8.56 o 
  -2  11   1     2950.10     3087.86     32.30 o 
  -1  11   1      197.34      160.81      3.11 o 
   0  11   1     5792.56     6040.04     57.40 o 
   1  11   1        8.82        1.26      1.14 o 
   2  11   1     1810.98     1828.62     21.60 o 
   3  11   1      623.53      603.76      9.85 o 
   4  11   1     2112.13     2035.06     26.97 o 
   5  11   1      118.30      106.11      9.41 o 
   6  11   1      991.43      963.94     19.34 o 
   7  11   1        1.60       -3.07      2.48 o 
   8  11   1       41.12       42.47      4.02 o 
   9  11   1       23.38       31.28      3.85 o 
 -10  12   1       20.16       19.20      3.85 o 
  -9  12   1       72.77       82.38      9.02 o 
  -8  12   1       66.22       59.26      4.66 o 
  -7  12   1        0.02        0.31      2.37 o 
  -6  12   1       59.08       60.02      3.71 o 
  -5  12   1       40.31       51.28      3.27 o 
  -4  12   1      196.90      205.40      5.40 o 
  -3  12   1       15.38       12.22      1.43 o 
  -2  12   1      562.98      598.88      8.68 o 
  -1  12   1       69.53       60.57      2.01 o 
   0  12   1       24.47       36.71      1.43 o 
   1  12   1      298.37      290.74      5.30 o 
   2  12   1     1840.30     1778.68     21.32 o 
   3  12   1      184.12      180.50      5.55 o 
   4  12   1     4509.67     4319.03     59.99 o 
   5  12   1      245.54      208.72      8.31 o 
   6  12   1     1275.90     1247.31     24.04 o 
   7  12   1      171.97      149.08      6.55 o 
   8  12   1      348.83      367.66     11.66 o 
   9  12   1       79.57       87.29      6.19 o 
  -9  13   1       18.37       20.82      3.91 o 
  -8  13   1       12.75       17.72      3.46 o 
  -7  13   1      125.09      126.60      7.91 o 
  -6  13   1      198.19      188.60      5.86 o 
  -5  13   1       61.54       48.50      3.35 o 
  -4  13   1        5.01        5.23      2.02 o 
  -3  13   1     1204.00     1198.61     14.36 o 
  -2  13   1        0.40       -0.90      1.24 o 
  -1  13   1     3940.68     3974.17     38.58 o 
   0  13   1        5.57        3.98      1.30 o 
   1  13   1        0.54        0.42      1.16 o 
   2  13   1        0.14        2.21      1.30 o 
   3  13   1       94.68      107.06      4.78 o 
   4  13   1       95.96      116.43      5.11 o 
   5  13   1      345.73      299.74      7.93 o 
   6  13   1      122.49      113.44      6.47 o 
   7  13   1       54.91       40.43      4.09 o 
   8  13   1       44.19       41.65      4.29 o 
   9  13   1        0.72        1.40      3.26 o 
  -9  14   1      199.60      234.59      8.58 o 
  -8  14   1      228.31      235.75     10.59 o 
  -7  14   1       11.58        7.09      2.81 o 
  -6  14   1      301.81      313.97      7.67 o 
  -5  14   1      402.02      369.68      8.16 o 
  -4  14   1      996.58      943.15     14.82 o 
  -3  14   1     3870.57     3868.20     40.87 o 
  -2  14   1     1142.18     1113.02     14.58 o 
  -1  14   1     1949.93     1880.60     22.49 o 
   0  14   1      640.71      598.15     11.91 o 
   1  14   1      490.11      477.01      8.43 o 
   2  14   1     1444.87     1431.66     18.10 o 
   3  14   1      126.80      137.10      5.35 o 
   4  14   1     1518.70     1517.38     24.23 o 
   5  14   1       24.56       26.09      3.35 o 
   6  14   1       36.13       35.61      4.85 o 
   7  14   1       75.70       65.45      5.42 o 
   8  14   1      349.20      331.93      9.81 o 
  -9  15   1      395.90      400.55     11.41 o 
  -8  15   1       35.58       38.15      5.30 o 
  -7  15   1      586.78      619.83     12.19 o 
  -6  15   1      160.51      172.41      5.97 o 
  -5  15   1      152.94      155.72      5.53 o 
  -4  15   1      314.29      327.11     10.01 o 
  -3  15   1      485.03      458.98      7.26 o 
  -2  15   1     1003.48      985.35     14.67 o 
  -1  15   1     2573.29     2514.35     29.38 o 
   0  15   1       57.96       50.74      2.72 o 
   1  15   1     1090.04     1075.34     15.79 o 
   2  15   1      154.36      153.37      4.24 o 
   3  15   1     2038.08     1996.06     30.52 o 
   4  15   1       43.69       42.92      3.80 o 
   5  15   1      574.91      551.92     11.97 o 
   6  15   1       15.53       20.26      3.43 o 
   7  15   1      182.31      174.76      7.43 o 
   8  15   1        0.66        5.77      3.53 o 
  -8  16   1      466.90      491.70     12.68 o 
  -7  16   1       23.51       18.84      3.34 o 
  -6  16   1     1333.68     1338.81     20.80 o 
  -5  16   1      226.20      219.47      6.59 o 
  -4  16   1     1049.41     1068.09     16.80 o 
  -3  16   1        1.92        3.70      1.75 o 
  -2  16   1      404.26      381.11      8.57 o 
  -1  16   1     1073.36     1063.52     15.34 o 
   0  16   1     1762.43     1738.50     23.20 o 
   1  16   1     5015.48     4960.10     68.15 o 
   2  16   1      419.53      467.23      8.75 o 
   3  16   1     1494.86     1398.91     22.97 o 
   4  16   1      395.95      389.57      9.69 o 
   5  16   1      212.00      206.46      7.18 o 
   6  16   1       19.86       22.53      3.34 o 
   7  16   1       17.95       19.05      3.76 o 
   8  16   1      432.55      468.48     16.36 o 
  -8  17   1       40.32       52.24      5.27 o 
  -7  17   1      122.94      124.73      6.19 o 
  -6  17   1      220.75      231.09      7.22 o 
  -5  17   1      150.14      158.81      5.93 o 
  -4  17   1        5.88       10.29      4.69 o 
  -3  17   1        6.75        9.38      2.41 o 
  -2  17   1       40.67       46.93      3.57 o 
  -1  17   1      185.93      178.01      4.72 o 
   0  17   1      176.89      166.77      4.78 o 
   1  17   1      816.74      795.37     14.40 o 
   2  17   1       25.19       29.11      3.02 o 
   3  17   1        1.16       -1.87      3.31 o 
   4  17   1      341.19      350.29      9.38 o 
   5  17   1      630.10      636.57     13.65 o 
   6  17   1       64.69       60.70      4.55 o 
   7  17   1      458.56      461.69     12.25 o 
  -7  18   1       20.64       27.59      4.00 o 
  -6  18   1       98.37       98.36      5.44 o 
  -5  18   1       81.36       83.24      7.93 o 
  -4  18   1        7.42       11.52      4.85 o 
  -3  18   1      155.51      156.09      5.77 o 
  -2  18   1      211.75      209.04      6.52 o 
  -1  18   1        0.04       -0.29      1.99 o 
   0  18   1        4.64        2.83      2.13 o 
   1  18   1       16.76       19.79      2.94 o 
   2  18   1      209.63      229.67      6.80 o 
   3  18   1       29.63       20.58      5.37 o 
   4  18   1        1.32        2.62      3.24 o 
   5  18   1       53.76       60.63      4.80 o 
   6  18   1       64.85       70.72      4.94 o 
   7  18   1      192.14      204.43     10.22 o 
  -7  19   1       40.85       37.80      7.76 o 
  -6  19   1       41.53       34.44      6.86 o 
  -5  19   1       56.14       50.25     11.48 o 
  -4  19   1       86.94       87.04      6.12 o 
  -3  19   1      269.67      260.63     12.56 o 
  -2  19   1       58.04       60.18      4.62 o 
  -1  19   1        0.97        2.33      2.42 o 
   0  19   1        1.61        1.89      2.47 o 
   1  19   1      335.34      345.84      9.07 o 
   2  19   1        0.52       -0.83      2.30 o 
   3  19   1      861.22      888.09     19.47 o 
   4  19   1      295.70      292.74     12.81 o 
   5  19   1      897.50      910.86     35.86 o 
   6  19   1      229.70      223.49      7.75 o 
  -6  20   1      437.58      449.09     16.78 o 
  -5  20   1       10.50       14.81      8.15 o 
  -4  20   1      595.31      620.83     15.53 o 
  -3  20   1       10.17       11.74      2.98 o 
  -2  20   1      130.44      141.53      5.99 o 
  -1  20   1       52.52       51.67      4.31 o 
   0  20   1     1048.97     1033.96     20.22 o 
   1  20   1      157.92      158.28      9.27 o 
   2  20   1      211.23      221.47      7.02 o 
   3  20   1       35.20       24.42      4.34 o 
   4  20   1      163.21      145.31     15.26 o 
   5  20   1       90.22      108.78      9.71 o 
   6  20   1      242.16      245.01     13.18 o 
  -6  21   1      110.59       92.30      9.37 o 
  -5  21   1     1089.99     1102.99     45.92 o 
  -4  21   1        9.06       10.01      3.95 o 
  -3  21   1      190.36      207.79      7.88 o 
  -2  21   1        0.39       -0.18      2.72 o 
  -1  21   1      294.86      321.59      9.23 o 
   0  21   1      649.06      653.39     18.89 o 
   1  21   1      106.22      113.59      6.36 o 
   2  21   1      174.94      184.59     12.14 o 
   3  21   1       14.55       17.49      4.28 o 
   4  21   1      230.41      238.77     12.40 o 
   5  21   1       91.47       84.84      9.08 o 
  -5  22   1        0.67       -3.99      5.61 o 
  -4  22   1      147.30      157.59      9.13 o 
  -3  22   1      376.38      362.77      9.73 o 
  -2  22   1       24.52       22.37      3.83 o 
  -1  22   1      533.93      535.44     16.96 o 
   0  22   1      287.10      289.15     11.83 o 
   1  22   1      448.92      431.70     11.55 o 
   2  22   1       35.52       39.92      4.11 o 
   3  22   1      228.91      198.96      9.11 o 
   4  22   1      166.20      160.73     15.01 o 
  -4  23   1       16.85       14.92      4.71 o 
  -3  23   1       40.29       37.77      4.24 o 
  -2  23   1      258.61      250.94      8.74 o 
  -1  23   1       10.79        5.23      5.91 o 
   0  23   1      121.76      121.97     15.34 o 
   1  23   1       60.24       53.06      4.94 o 
   2  23   1       94.72       88.57      5.54 o 
   3  23   1        6.54        6.82      4.24 o 
  -2  24   1       97.43       99.56      8.07 o 
  -1  24   1       34.46       19.40      4.74 o 
   0  24   1        4.17        8.59      4.19 o 
   1  24   1       35.37       42.44      5.78 o 
 -11   0   2        0.29        2.36      3.59 o 
 -10   0   2      251.04      247.78      9.74 o 
  -9   0   2     1101.49     1041.01     19.28 o 
  -8   0   2      138.74      131.71      6.71 o 
  -7   0   2     1997.96     1958.99     33.76 o 
  -6   0   2       14.44        9.87      2.02 o 
  -5   0   2      826.79      676.29     12.85 o 
  -4   0   2     1080.47     1108.19     24.50 o 
  -3   0   2     1143.18     1330.23     39.42 o 
  -2   0   2        0.45       -2.90      1.45 o 
  -1   0   2     3059.56     3179.70     83.60 o 
   0   0   2     1154.80     1131.78     32.47 o 
   1   0   2      297.86      366.28     13.40 o 
   2   0   2     1619.16     1644.82     48.45 o 
   3   0   2       19.67       11.84      2.96 o 
   4   0   2      104.08       90.42      7.08 o 
   5   0   2      311.84      291.59     14.45 o 
   6   0   2     2431.32     2397.42     73.78 o 
   7   0   2       55.32       52.80      5.70 o 
   8   0   2      150.58      137.19      4.98 o 
   9   0   2      382.54      380.28     15.43 o 
  10   0   2      111.43      105.01      9.84 o 
 -11   1   2      106.93      109.24      5.38 o 
 -10   1   2       76.30       71.91      3.63 o 
  -9   1   2      456.30      442.68      8.53 o 
  -8   1   2        1.44        0.01      1.35 o 
  -7   1   2       18.70       14.66      2.12 o 
  -6   1   2       34.37       30.24      2.52 o 
  -5   1   2      946.49     1007.80     13.78 o 
  -4   1   2     1958.00     2125.90     35.87 o 
  -3   1   2     8397.96     7348.08    958.63 o 
  -1   1   2      203.96      190.92      3.45 o 
   0   1   2     3006.37     3051.47     83.70 o 
   1   1   2      207.07      197.80      5.70 o 
   3   1   2      387.82      332.69      9.67 o 
   4   1   2      447.48      410.92     11.92 o 
   5   1   2       83.54       59.26      5.53 o 
   6   1   2     1360.38     1351.06     23.67 o 
   7   1   2      337.91      334.01      5.85 o 
   8   1   2      367.25      376.74      7.53 o 
   9   1   2       13.93       14.00      2.58 o 
  10   1   2      226.96      231.94      6.89 o 
 -11   2   2       49.49       52.04      4.05 o 
 -10   2   2      312.12      319.56      7.98 o 
  -9   2   2       92.42       78.03      4.69 o 
  -8   2   2      166.92      174.94      4.72 o 
  -7   2   2     1371.27     1371.96     18.99 o 
  -6   2   2       89.60       93.87      3.87 o 
  -5   2   2     5456.17     5709.75     69.16 o 
  -4   2   2      391.29      222.75     27.62 o 
  -3   2   2    10868.81    10837.60    208.31 o 
  -2   2   2    50401.31    50189.89    774.12 o 
  -1   2   2     1961.07     2019.83     24.48 o 
   0   2   2    20878.50    20947.37    401.07 o 
   3   2   2      382.96      386.52     25.93 o 
   4   2   2     1443.77     1494.58     21.27 o 
   5   2   2      761.26      705.91     11.20 o 
   6   2   2       12.71       18.83      1.59 o 
   7   2   2      398.82      391.98      7.40 o 
   8   2   2       22.63       27.80      2.21 o 
   9   2   2      218.84      216.22      6.43 o 
  10   2   2       58.37       56.44      4.13 o 
 -11   3   2      285.57      284.39      7.46 o 
 -10   3   2       84.23       87.40      4.43 o 
  -9   3   2        6.97        4.19      2.02 o 
  -8   3   2       51.44       50.88      2.93 o 
  -7   3   2        1.84       -0.46      1.48 o 
  -6   3   2      145.71       39.93     12.56 o 
  -5   3   2     2334.29     2466.78     38.92 o 
  -4   3   2      412.50      465.36      8.14 o 
  -3   3   2     1728.55     1671.53     34.37 o 
  -2   3   2     2478.11     2672.90     32.66 o 
  -1   3   2      556.40      544.55      9.54 o 
   0   3   2     6307.46     6630.80    115.10 o 
   1   3   2     7259.18     7391.55    142.38 o 
   3   3   2     1061.81      944.97     15.90 o 
   4   3   2     1592.74     1648.06     23.44 o 
   5   3   2     2986.99     2874.19     39.73 o 
   6   3   2     1288.04     1281.35     17.68 o 
   7   3   2     1610.01     1524.72     21.96 o 
   8   3   2        9.19        8.25      1.80 o 
   9   3   2        2.46        1.02      2.13 o 
  10   3   2       49.63       45.95      6.81 o 
 -11   4   2        1.22        4.04      3.04 o 
 -10   4   2        9.37        8.56      3.56 o 
  -9   4   2       48.44       45.75      3.18 o 
  -8   4   2      394.24      378.57     10.34 o 
  -7   4   2       81.32       82.66      3.43 o 
  -5   4   2     1090.72     1148.27     17.88 o 
  -4   4   2     6559.48     6899.52     82.90 o 
  -3   4   2       31.21       43.72      4.25 o 
  -2   4   2     2371.73     2380.16     29.30 o 
  -1   4   2     1899.07     1938.45     41.68 o 
   0   4   2      690.32      731.55     11.76 o 
   1   4   2     1051.30     1030.14     24.13 o 
   2   4   2     1127.36     1184.86     25.30 o 
   3   4   2     1917.62     1887.77     56.14 o 
   4   4   2      381.21      354.94      6.89 o 
   5   4   2     3080.28     3097.34     38.71 o 
   6   4   2      181.50      170.62      5.43 o 
   7   4   2      949.22      904.40     13.82 o 
   8   4   2      156.93      153.94      4.48 o 
   9   4   2      291.44      280.42     13.44 o 
  10   4   2       73.12       56.68      5.41 o 
 -11   5   2      125.80      145.87      6.80 o 
 -10   5   2      394.42      408.60      8.84 o 
  -9   5   2      100.47      104.45      4.40 o 
  -8   5   2       97.57       91.91      3.96 o 
  -7   5   2      994.76     1018.34     15.07 o 
  -5   5   2      301.64      311.67      5.81 o 
  -4   5   2     2386.70     2323.55     26.57 o 
  -3   5   2      356.41      381.46      5.83 o 
  -2   5   2      462.49      475.43      6.94 o 
  -1   5   2      428.30      490.15      6.87 o 
   0   5   2     1541.46     1665.62     20.43 o 
   1   5   2     1892.61     1846.75     22.58 o 
   2   5   2      334.71      404.38      6.05 o 
   3   5   2        0.09        0.65      0.96 o 
   4   5   2      351.53      373.31      6.90 o 
   5   5   2      409.29      396.04      7.53 o 
   6   5   2       20.05       15.56      1.84 o 
   7   5   2       12.68       13.38      2.00 o 
   8   5   2      336.62      337.18      8.20 o 
   9   5   2      193.20      181.56      8.16 o 
  10   5   2       49.42       49.62      5.33 o 
 -11   6   2       19.44       32.63      4.32 o 
 -10   6   2        0.49        1.19      2.64 o 
  -9   6   2        4.62        3.52      2.10 o 
  -8   6   2        0.02        0.23      1.79 o 
  -7   6   2      305.91      305.79      7.24 o 
  -6   6   2      199.36      223.96      5.87 o 
  -5   6   2       26.93       26.45      1.94 o 
  -4   6   2     2061.58     2319.80     36.66 o 
  -3   6   2       27.86       23.70      1.63 o 
  -2   6   2     2907.66     2975.30     33.08 o 
  -1   6   2      190.72      217.96      4.20 o 
   0   6   2      117.30      122.73      2.77 o 
   1   6   2       83.09      114.59      5.36 o 
   2   6   2      509.31      544.99      7.14 o 
   3   6   2      341.05      336.04      5.07 o 
   5   6   2       73.44       75.31      6.29 o 
   6   6   2      276.55      303.09      6.29 o 
   7   6   2       83.70       69.53      3.84 o 
   8   6   2       33.45       36.47      3.40 o 
   9   6   2      512.92      519.10     15.06 o 
  10   6   2        4.16        7.48      3.70 o 
 -11   7   2       64.63       76.07      5.20 o 
 -10   7   2       51.72       40.13      5.01 o 
  -9   7   2        4.56        4.44      2.39 o 
  -8   7   2      859.82      868.44     14.05 o 
  -7   7   2       10.06       17.72      2.21 o 
  -6   7   2      231.30      247.78      5.61 o 
  -5   7   2      149.93      153.70      3.67 o 
  -4   7   2     1303.21     1314.83     17.80 o 
  -3   7   2       59.84       81.33      2.32 o 
  -2   7   2      529.83      531.86      6.39 o 
  -1   7   2      181.10      169.91      2.96 o 
   0   7   2      985.09     1105.33     14.09 o 
   1   7   2      703.23      740.07     10.19 o 
   2   7   2     3851.95     4277.22     43.34 o 
   3   7   2     1578.14     1704.46     18.28 o 
   5   7   2        0.21        0.68      1.09 o 
   6   7   2      101.77       85.28      3.51 o 
   7   7   2      150.09      135.82      6.14 o 
   8   7   2      172.90      192.70      6.50 o 
   9   7   2        5.64        5.95      3.49 o 
  10   7   2       99.47      120.60      7.92 o 
 -11   8   2        5.46        6.91      3.39 o 
 -10   8   2        3.64        0.23      2.67 o 
  -9   8   2       26.06       30.26      3.44 o 
  -8   8   2       22.59       24.81      4.79 o 
  -7   8   2       68.56       50.88      3.45 o 
  -6   8   2       16.69       19.99      2.53 o 
  -5   8   2        6.50       15.05      1.90 o 
  -4   8   2      984.22      955.17     12.38 o 
  -3   8   2      161.20      139.95      2.67 o 
  -2   8   2     1102.31      968.58     19.34 o 
  -1   8   2       65.32       76.10      1.95 o 
   0   8   2     4051.21     4057.90     63.66 o 
   1   8   2     5122.30     5737.47     62.01 o 
   2   8   2     1758.55     1679.77     24.78 o 
   3   8   2      515.80      530.36      7.45 o 
   4   8   2      325.54      274.45      5.37 o 
   5   8   2     1099.37     1038.22     16.41 o 
   6   8   2      217.03      224.19      5.74 o 
   7   8   2      276.59      273.82      6.65 o 
   8   8   2      140.02      159.11      5.63 o 
   9   8   2       61.68       49.44      5.35 o 
 -11   9   2        2.71        1.39      3.18 o 
 -10   9   2       29.17       28.87      3.82 o 
  -9   9   2       10.52       10.17      2.84 o 
  -8   9   2      467.98      478.83     12.15 o 
  -7   9   2       30.93       48.60      3.66 o 
  -6   9   2      236.32      235.55      5.76 o 
  -5   9   2       40.43       36.57      2.59 o 
  -4   9   2      748.25      779.04     10.67 o 
  -3   9   2      837.68      816.39      9.19 o 
  -2   9   2      338.46      303.17      4.86 o 
  -1   9   2     3222.29     3293.46     34.08 o 
   0   9   2        0.79        0.86      1.04 o 
   1   9   2     2478.52     2488.11     25.98 o 
   2   9   2     1802.76     1769.96     22.78 o 
   3   9   2     1135.16     1135.32     23.07 o 
   4   9   2     1651.23     1599.19     23.76 o 
   5   9   2      818.30      820.35     16.33 o 
   6   9   2     1105.20     1052.69     17.17 o 
   7   9   2      156.70      166.93      5.44 o 
   8   9   2      354.08      334.75      8.56 o 
   9   9   2      143.57      161.51      6.34 o 
 -10  10   2      396.37      409.81     10.77 o 
  -9  10   2      369.55      337.30      9.30 o 
  -8  10   2      329.93      351.35      9.15 o 
  -7  10   2     2218.22     2098.53     32.28 o 
  -6  10   2      120.58      150.89      4.79 o 
  -5  10   2     3394.33     3348.60     46.18 o 
  -4  10   2       53.69       56.07      2.72 o 
  -3  10   2     1738.13     1699.38     17.52 o 
  -2  10   2      815.63      864.65     10.88 o 
  -1  10   2      647.92      632.35      7.29 o 
   0  10   2      262.90      247.00      3.97 o 
   1  10   2        1.09        0.92      0.89 o 
   2  10   2        5.90        8.51      1.11 o 
   3  10   2        4.74        0.87      1.20 o 
   4  10   2      212.30      229.72      5.43 o 
   5  10   2        0.05       -0.18      1.72 o 
   6  10   2       46.23       58.87      3.68 o 
   7  10   2        2.23        2.87      2.17 o 
   8  10   2        9.34        9.01      3.02 o 
   9  10   2        0.05       -0.84      2.56 o 
 -10  11   2        3.50       -0.42      3.67 o 
  -9  11   2      330.02      314.13     13.71 o 
  -8  11   2        0.42       -2.00      2.71 o 
  -7  11   2       43.40       36.49      3.61 o 
  -6  11   2      492.31      434.46      8.59 o 
  -5  11   2      170.16      191.24      6.52 o 
  -4  11   2       37.37       30.89      1.75 o 
  -3  11   2      145.61      139.60      2.78 o 
  -2  11   2       95.43       84.37      2.26 o 
  -1  11   2      281.87      317.64      4.24 o 
   0  11   2       79.77       86.67      2.54 o 
   1  11   2      258.35      286.06      4.75 o 
   2  11   2       25.52       28.73      1.65 o 
   3  11   2      917.28      839.98     12.82 o 
   4  11   2     1904.47     1927.78     37.34 o 
   5  11   2       34.19       38.19      3.16 o 
   6  11   2      105.83      101.14      4.87 o 
   7  11   2        0.01        0.37      2.71 o 
   8  11   2       20.48       30.33      3.67 o 
   9  11   2      246.41      279.02      8.61 o 
 -10  12   2      130.22      145.82      7.33 o 
  -9  12   2      147.66      145.91      7.32 o 
  -8  12   2      291.32      315.72      9.01 o 
  -7  12   2      264.21      270.22      8.91 o 
  -6  12   2       25.23       35.62      3.71 o 
  -5  12   2       92.08       85.54      4.06 o 
  -4  12   2     2593.85     2492.55     29.30 o 
  -3  12   2     1228.67     1162.24     13.78 o 
  -2  12   2        0.21       -0.20      0.62 o 
  -1  12   2       24.85       32.16      1.59 o 
   0  12   2       72.47       74.97      3.04 o 
   1  12   2      199.30      183.32      3.84 o 
   2  12   2      436.78      404.69      6.11 o 
   3  12   2      141.00      136.19      4.42 o 
   4  12   2      434.15      390.03      7.79 o 
   5  12   2        2.58        4.02      2.82 o 
   6  12   2      877.07      783.41     17.10 o 
   7  12   2      114.73      126.22      6.81 o 
   8  12   2      111.58      113.49      6.13 o 
   9  12   2       92.47       95.87      5.96 o 
 -10  13   2      174.81      181.57      8.39 o 
  -9  13   2      118.92      117.29      6.54 o 
  -8  13   2       11.53        4.79      2.87 o 
  -7  13   2        6.96       10.86      3.17 o 
  -6  13   2      188.26      204.74      6.04 o 
  -5  13   2     1080.54     1069.54     16.41 o 
  -4  13   2      107.11      104.55      2.95 o 
  -3  13   2     1794.23     1697.93     19.28 o 
  -2  13   2       12.21        6.49      1.60 o 
  -1  13   2      820.14      777.95      9.88 o 
   0  13   2       27.77       30.51      1.98 o 
   1  13   2     2048.82     2042.40     24.40 o 
   2  13   2      960.02      964.92     11.94 o 
   3  13   2      234.28      222.05      5.78 o 
   4  13   2       23.76       32.02      2.90 o 
   5  13   2     1172.02     1144.75     21.04 o 
   6  13   2      621.48      623.69     15.57 o 
   7  13   2      185.82      183.91      7.80 o 
   8  13   2      714.75      730.37     24.01 o 
  -9  14   2       26.21       34.98      4.44 o 
  -8  14   2        5.01       -0.13      3.96 o 
  -7  14   2      120.74      118.49      5.41 o 
  -6  14   2       25.15       30.93      3.21 o 
  -5  14   2       79.92       78.24      4.49 o 
  -4  14   2      992.46      961.05     12.24 o 
  -3  14   2        6.59        7.74      2.06 o 
  -2  14   2      843.45      823.67     11.36 o 
  -1  14   2      619.79      587.86      8.15 o 
   0  14   2     1276.57     1316.70     16.47 o 
   1  14   2      470.19      445.87      7.52 o 
   2  14   2      401.04      374.47      6.65 o 
   3  14   2      286.55      299.11      7.91 o 
   4  14   2      394.69      388.80      9.32 o 
   5  14   2      516.14      509.49     11.21 o 
   6  14   2     1245.59     1180.51     23.98 o 
   7  14   2       35.10       30.11      4.48 o 
   8  14   2      105.54       92.74      6.07 o 
  -9  15   2       57.34       61.01      6.37 o 
  -8  15   2      202.49      212.53     11.06 o 
  -7  15   2       64.08       70.61      4.98 o 
  -6  15   2      437.00      454.70      9.69 o 
  -5  15   2       79.22       70.61      4.68 o 
  -4  15   2       61.56       66.72      2.89 o 
  -3  15   2        2.26        3.65      1.52 o 
  -2  15   2      712.85      684.86     12.48 o 
  -1  15   2      241.53      243.43      5.32 o 
   0  15   2      637.80      609.62      8.95 o 
   1  15   2      719.39      732.97     11.84 o 
   2  15   2      138.16      123.50      3.81 o 
   3  15   2       49.20       35.90      4.13 o 
   4  15   2       21.81       23.76      5.42 o 
   5  15   2        0.68        0.59      2.54 o 
   6  15   2      195.38      190.90      8.57 o 
   7  15   2       93.51       79.27      9.68 o 
   8  15   2       83.78       68.52      5.59 o 
  -9  16   2       57.66       55.38      5.52 o 
  -8  16   2      268.53      240.36     10.44 o 
  -7  16   2        0.67       -1.09      2.64 o 
  -6  16   2      192.29      190.14      6.39 o 
  -5  16   2       30.07       40.83      3.47 o 
  -4  16   2      472.92      479.88      8.20 o 
  -3  16   2      338.82      362.95      8.38 o 
  -2  16   2      752.92      730.84     13.32 o 
  -1  16   2       12.30       11.29      1.98 o 
   0  16   2      138.17      138.29      5.19 o 
   1  16   2       83.94       86.87      3.93 o 
   2  16   2       13.61       12.55      2.02 o 
   3  16   2       12.73       10.44      3.07 o 
   4  16   2       52.23       44.70      4.14 o 
   5  16   2        8.37        4.38      2.92 o 
   6  16   2       11.15        6.33      3.39 o 
   7  16   2        4.40        8.99      3.51 o 
  -8  17   2        0.09       -1.11      3.58 o 
  -7  17   2      644.44      618.24     12.58 o 
  -6  17   2      342.23      338.97      8.58 o 
  -5  17   2     1566.78     1588.19     26.11 o 
  -4  17   2      772.43      763.78     13.95 o 
  -3  17   2      298.88      282.88      7.49 o 
  -2  17   2      431.51      430.08     12.66 o 
  -1  17   2       38.26       39.02      2.78 o 
   0  17   2       66.14       61.31      3.96 o 
   1  17   2        0.08       -0.19      1.99 o 
   2  17   2        1.18        1.49      1.77 o 
   3  17   2      126.70      115.51      5.95 o 
   4  17   2        0.80       -0.38      2.74 o 
   5  17   2       31.15       33.59      4.14 o 
   6  17   2        0.47       -5.67      2.83 o 
   7  17   2      221.68      231.12      8.82 o 
  -8  18   2        1.29        3.45      3.35 o 
  -7  18   2      129.09      124.11      6.25 o 
  -6  18   2      701.39      694.79     17.03 o 
  -5  18   2       57.84       69.99      7.30 o 
  -4  18   2      972.45      951.81     16.66 o 
  -3  18   2       16.06       15.66      2.81 o 
  -2  18   2     1194.24     1170.39     19.56 o 
  -1  18   2       86.29       91.66      4.86 o 
   0  18   2      643.44      654.99     12.75 o 
   1  18   2        5.94        6.42      2.48 o 
   2  18   2      342.77      334.63      8.34 o 
   3  18   2      278.99      263.11     11.71 o 
   4  18   2      533.29      524.63     12.28 o 
   5  18   2      157.84      153.73      7.40 o 
   6  18   2       36.51       32.68      4.49 o 
  -7  19   2      259.12      277.04     13.16 o 
  -6  19   2       32.20       39.21      7.10 o 
  -5  19   2       92.05       70.61      7.56 o 
  -4  19   2      102.10       87.29      4.82 o 
  -3  19   2       22.18       25.65      3.28 o 
  -2  19   2      496.62      504.61     10.92 o 
  -1  19   2      161.00      159.21      6.08 o 
   0  19   2      135.17      140.72      5.61 o 
   1  19   2        1.65       -0.53      2.16 o 
   2  19   2       26.03       25.12      3.19 o 
   3  19   2       13.46        0.18      4.77 o 
   4  19   2       78.45       63.06      7.45 o 
   5  19   2        3.88       10.00      3.59 o 
   6  19   2      223.53      225.02      7.92 o 
  -7  20   2        0.11       -1.75      5.40 o 
  -6  20   2        0.20        6.49      6.28 o 
  -5  20   2       44.65       41.45      6.80 o 
  -4  20   2        0.03        1.04      3.27 o 
  -3  20   2      464.36      484.88     10.98 o 
  -2  20   2      288.78      272.51      8.60 o 
  -1  20   2       67.04       68.13      6.18 o 
   0  20   2      282.65      281.42      9.62 o 
   1  20   2        2.82        4.27      2.68 o 
   2  20   2       60.12       66.73      4.49 o 
   3  20   2        3.51        8.07      5.27 o 
   4  20   2       94.06       87.86      9.05 o 
   5  20   2      159.13      140.25     10.74 o 
  -6  21   2      343.89      319.00     14.55 o 
  -5  21   2       12.26        5.74      5.96 o 
  -4  21   2      141.32      136.10      7.86 o 
  -3  21   2       13.16       13.43      3.08 o 
  -2  21   2       26.67       26.38      4.07 o 
  -1  21   2        5.85        6.37      3.61 o 
   0  21   2      294.25      306.64     11.64 o 
   1  21   2      102.94      107.69      5.96 o 
   2  21   2      153.52      160.24      6.35 o 
   3  21   2       66.40       59.91      7.84 o 
   4  21   2       91.23       71.45      8.45 o 
   5  21   2      122.61      133.55     10.98 o 
  -5  22   2        1.56       -5.06      9.92 o 
  -4  22   2       10.60        6.16      3.91 o 
  -3  22   2      698.99      705.57     14.48 o 
  -2  22   2      257.20      255.96     14.66 o 
  -1  22   2      422.71      401.55     14.20 o 
   0  22   2      151.38      153.66     12.79 o 
   1  22   2      137.71      145.10      6.97 o 
   2  22   2        0.74        5.01      4.09 o 
   3  22   2      249.79      262.44     32.55 o 
   4  22   2        3.00       -6.63      9.98 o 
  -4  23   2       55.01       45.35      5.81 o 
  -3  23   2      612.80      624.99     14.99 o 
  -2  23   2        0.27        0.96      3.50 o 
  -1  23   2      776.35      770.44     21.89 o 
   0  23   2        0.06        2.99      3.78 o 
   1  23   2      777.35      757.89     17.04 o 
   2  23   2      339.28      320.81     11.22 o 
   3  23   2      104.72      105.88      7.78 o 
  -2  24   2        8.06        9.57      4.21 o 
  -1  24   2       88.66       81.13      7.34 o 
   0  24   2        7.60        7.14      4.02 o 
   1  24   2       85.31       83.22      6.50 o 
 -12   1   3       18.10       22.26      3.64 o 
 -11   1   3      103.77       95.93      5.66 o 
 -10   1   3       87.46       85.88      4.63 o 
  -9   1   3      136.61      125.75      4.38 o 
  -8   1   3       45.68       45.60      2.69 o 
  -7   1   3       15.60       17.60      2.62 o 
  -6   1   3       90.46       96.45      7.07 o 
  -5   1   3       14.42       17.99      1.41 o 
  -4   1   3     1639.52     1645.03     34.67 o 
  -2   1   3      367.93      399.46      5.19 o 
  -1   1   3     2739.63     3053.16     40.86 o 
   0   1   3      370.79      363.54      9.21 o 
   1   1   3     2365.98     2478.53     68.48 o 
   2   1   3     1485.73     1491.48     45.51 o 
   3   1   3       72.42       59.72      2.75 o 
   4   1   3       52.33       50.92      3.40 o 
   5   1   3      612.44      587.00     11.91 o 
   6   1   3        2.95        5.83      1.24 o 
   7   1   3       32.22       31.86      2.12 o 
   8   1   3      190.42      196.99      4.70 o 
   9   1   3      496.38      511.57      8.87 o 
  10   1   3      248.00      264.77     11.07 o 
 -12   2   3        9.17        3.20      3.03 o 
 -11   2   3        1.35       -3.39      2.57 o 
 -10   2   3      487.66      508.31      9.43 o 
  -9   2   3      525.57      487.95      8.81 o 
  -8   2   3       59.94       57.14      3.35 o 
  -7   2   3      400.35      414.74     11.51 o 
  -6   2   3     3225.97     3068.02     95.36 o 
  -5   2   3      657.83      681.01     13.09 o 
  -3   2   3     2671.18     2637.08     41.04 o 
  -2   2   3     1873.86     1901.30     23.36 o 
  -1   2   3     7262.12     7543.61     81.67 o 
   0   2   3     3539.70     3892.24    104.40 o 
   2   2   3      374.66      305.55     12.06 o 
   3   2   3      759.31      647.31     12.37 o 
   4   2   3      285.41      293.17      7.05 o 
   5   2   3     1430.93     1423.09     20.95 o 
   6   2   3        0.49       -0.34      1.24 o 
   7   2   3      147.89      154.43      4.22 o 
   8   2   3        7.34       10.32      1.83 o 
   9   2   3      586.47      579.91      9.85 o 
  10   2   3       46.38       44.55      5.72 o 
 -12   3   3       85.99       87.32      5.41 o 
 -11   3   3       98.89      104.97      5.48 o 
 -10   3   3      241.99      235.29      6.87 o 
  -9   3   3      602.08      611.18     11.89 o 
  -8   3   3      285.89      285.98      8.11 o 
  -7   3   3     1941.04     1969.83     26.29 o 
  -5   3   3     3841.62     3741.93     80.68 o 
  -4   3   3      553.19      557.56     16.83 o 
  -3   3   3       18.75       33.85      1.85 o 
  -2   3   3     4490.15     4681.88     56.04 o 
  -1   3   3       55.08       53.98      1.54 o 
   0   3   3     4740.63     4980.15     66.75 o 
   1   3   3      116.09      138.94      4.34 o 
   2   3   3     2625.68     2569.89     35.17 o 
   3   3   3      141.32      150.28      3.66 o 
   4   3   3      318.91      288.52      5.83 o 
   5   3   3       25.64       33.12      2.21 o 
   6   3   3       30.62       37.12      2.47 o 
   7   3   3        5.10        4.84      1.64 o 
   8   3   3       53.32       52.71      3.56 o 
   9   3   3       63.79       68.82      4.13 o 
  10   3   3       35.80       25.42      5.46 o 
 -11   4   3      179.09      174.26      5.82 o 
 -10   4   3        1.63        1.90      2.44 o 
  -9   4   3       48.71       45.42      3.55 o 
  -8   4   3      277.18      283.52      6.50 o 
  -7   4   3       77.83       80.52      3.41 o 
  -5   4   3        9.22        5.39      1.75 o 
  -4   4   3       22.42        4.13      1.14 o 
  -3   4   3      122.60      121.38      7.42 o 
  -2   4   3     8871.80     9226.11    109.48 o 
  -1   4   3      636.97      658.66      7.47 o 
   0   4   3        4.88       10.33      1.05 o 
   1   4   3      317.95      311.07      6.59 o 
   2   4   3       18.68       26.71      2.56 o 
   3   4   3     1722.34     1687.67     30.20 o 
   4   4   3       19.49       19.20      2.12 o 
   5   4   3      132.95      120.79      3.87 o 
   6   4   3      463.03      468.91      8.33 o 
   7   4   3        1.67        1.18      1.60 o 
   8   4   3      106.25      105.16      4.26 o 
   9   4   3       18.21        9.40      3.55 o 
 -11   5   3      316.93      348.62      8.22 o 
 -10   5   3      268.42      269.25      7.67 o 
  -9   5   3       13.75       12.04      2.37 o 
  -8   5   3       29.47       27.82      2.55 o 
  -7   5   3      171.30      194.75      5.11 o 
  -6   5   3      719.16      695.65     14.66 o 
  -5   5   3      497.83      545.72      7.86 o 
  -4   5   3      267.97      331.70      7.28 o 
  -3   5   3       82.44       78.31      2.25 o 
  -2   5   3      630.76      622.23      9.76 o 
  -1   5   3     1555.49     1725.14     21.57 o 
   0   5   3     1231.95     1328.83     22.14 o 
   1   5   3      335.37      401.81      6.86 o 
   2   5   3       65.39       46.76      1.90 o 
   4   5   3     1034.83      914.04    119.96 o 
   5   5   3      160.35      136.85      4.26 o 
   6   5   3       10.59        9.42      1.78 o 
   7   5   3       50.17       42.98      2.89 o 
   8   5   3        4.53        0.69      2.76 o 
   9   5   3        0.23       -1.63      2.27 o 
 -11   6   3      538.62      557.04     12.00 o 
 -10   6   3      362.30      347.93      8.97 o 
  -9   6   3     1336.77     1346.66     20.34 o 
  -8   6   3      119.03      114.46      6.01 o 
  -7   6   3     1973.84     1923.88     26.10 o 
  -6   6   3       29.10       41.43      3.07 o 
  -5   6   3      141.49      138.54      3.81 o 
  -4   6   3      178.58      193.95      3.93 o 
  -3   6   3       57.35       65.56      3.14 o 
  -2   6   3       63.36       75.01      3.03 o 
  -1   6   3     5528.92     5777.90    112.69 o 
   0   6   3      197.03      238.53      4.01 o 
   1   6   3      426.86      467.22      6.67 o 
   2   6   3      296.23      288.85      4.54 o 
   3   6   3      594.60      633.98      9.81 o 
   5   6   3        6.47        8.26      1.81 o 
   6   6   3       64.15       61.63      4.38 o 
   7   6   3       56.61       48.60      3.93 o 
   8   6   3        0.11        5.49      2.59 o 
   9   6   3       10.79       10.43      3.78 o 
 -11   7   3      209.01      207.77      8.40 o 
 -10   7   3      320.28      340.47     11.35 o 
  -9   7   3      350.41      366.93      8.27 o 
  -8   7   3      290.47      309.45      7.14 o 
  -7   7   3       26.95       35.97      4.08 o 
  -6   7   3      664.82      680.90     11.06 o 
  -5   7   3      714.84      717.14     11.11 o 
  -4   7   3      520.07      468.11      7.07 o 
  -3   7   3     3711.55     3941.35     40.65 o 
  -2   7   3     2652.27     2637.69     29.62 o 
  -1   7   3     6492.71     6837.16     81.76 o 
   0   7   3     9818.07    10386.19    102.94 o 
   1   7   3     5269.05     5648.33     61.21 o 
   2   7   3     3939.66     4049.09     44.48 o 
   3   7   3      106.72      110.85      2.77 o 
   4   7   3     1744.39     1635.98     58.51 o 
   5   7   3      308.04      300.56      5.84 o 
   6   7   3      851.72      901.82     14.68 o 
   7   7   3      667.10      645.89     16.87 o 
   8   7   3      243.36      263.64      8.49 o 
   9   7   3      346.21      354.86     16.46 o 
 -11   8   3       39.78       43.17      5.00 o 
 -10   8   3      117.16      110.81      5.93 o 
  -9   8   3      148.43      148.35      6.75 o 
  -8   8   3       25.55       32.56      3.10 o 
  -7   8   3        5.25        3.34      1.91 o 
  -6   8   3      322.71      306.44      5.88 o 
  -5   8   3       84.66       91.47      3.53 o 
  -4   8   3     1207.93     1241.32     13.16 o 
  -3   8   3       14.97       12.69      1.52 o 
  -2   8   3     1471.76     1595.47     17.20 o 
  -1   8   3      686.17      688.52      9.66 o 
   0   8   3     4997.40     5488.23     59.55 o 
   1   8   3     3710.34     3941.92     39.96 o 
   2   8   3       16.58       12.81      1.35 o 
   3   8   3      302.92      349.91      5.10 o 
   4   8   3       10.82       11.89      1.91 o 
   5   8   3      951.07      892.07     14.67 o 
   6   8   3      138.70      124.74      4.43 o 
   7   8   3      221.98      217.09      5.89 o 
   8   8   3      193.68      198.91      7.65 o 
   9   8   3        0.41        3.81      6.84 o 
 -11   9   3       13.06       21.94      4.37 o 
 -10   9   3        5.28        3.84      4.08 o 
  -9   9   3      309.93      293.83      8.47 o 
  -8   9   3      151.82      146.80      5.96 o 
  -7   9   3     1868.50     1855.95     25.75 o 
  -6   9   3      693.39      685.61     10.27 o 
  -5   9   3     1645.15     1568.14     21.52 o 
  -4   9   3      331.58      319.57      4.68 o 
  -3   9   3      853.88      789.78      9.06 o 
  -2   9   3     1061.93     1143.73     13.97 o 
  -1   9   3       42.44       78.70      2.30 o 
   0   9   3      945.21      992.39     12.43 o 
   1   9   3     1260.08     1265.74     14.16 o 
   2   9   3      151.64      124.14      4.09 o 
   3   9   3       51.08       55.00      3.39 o 
   4   9   3     2049.62     2040.01     29.65 o 
   5   9   3      204.06      202.74      5.72 o 
   6   9   3        2.76        1.15      1.95 o 
   7   9   3        5.61        3.45      2.13 o 
   8   9   3       80.20       84.01      4.51 o 
   9   9   3      661.15      653.93     17.63 o 
 -11  10   3      370.70      428.48     12.86 o 
 -10  10   3        7.65        2.51      3.01 o 
  -9  10   3        0.01       -2.45      2.64 o 
  -8  10   3       85.02       89.57      5.09 o 
  -7  10   3       82.74       89.60      4.87 o 
  -6  10   3      104.62      102.69      3.85 o 
  -5  10   3      415.53      405.19      7.08 o 
  -4  10   3       32.98       34.95      2.08 o 
  -3  10   3       17.08       12.08      1.23 o 
  -2  10   3       23.75       16.80      2.02 o 
  -1  10   3      602.21      615.76      7.73 o 
   0  10   3       25.59       22.36      1.60 o 
   1  10   3       87.51      110.31      3.22 o 
   2  10   3     2594.44     2692.33     38.02 o 
   3  10   3      281.63      257.57      6.55 o 
   4  10   3      621.17      591.02     11.16 o 
   5  10   3       36.03       34.51      4.05 o 
   6  10   3       73.96       75.50      4.56 o 
   7  10   3        0.16        1.63      2.18 o 
   8  10   3       68.57       66.07      4.99 o 
   9  10   3      267.14      285.43      8.42 o 
 -10  11   3      252.11      244.94      8.55 o 
  -9  11   3        7.36       10.60      3.27 o 
  -8  11   3        1.25       -0.63      2.56 o 
  -7  11   3      206.83      210.26      7.13 o 
  -6  11   3      558.78      580.13     10.59 o 
  -5  11   3        4.48        2.92      1.64 o 
  -4  11   3      257.59      224.01      4.00 o 
  -3  11   3      565.71      576.11      6.84 o 
  -2  11   3      166.95      165.51      3.62 o 
  -1  11   3       15.04       11.66      1.19 o 
   0  11   3       20.47       20.96      1.76 o 
   1  11   3      613.26      623.94      8.27 o 
   2  11   3      547.09      555.71      9.39 o 
   3  11   3      718.60      726.02     11.57 o 
   4  11   3        8.62        7.70      1.92 o 
   5  11   3      737.45      725.99     15.08 o 
   6  11   3        0.03       -1.22      2.18 o 
   7  11   3      885.10      859.99     15.73 o 
   8  11   3       60.24       57.01     13.13 o 
 -10  12   3       59.28       64.39      5.40 o 
  -9  12   3        2.52       -1.28      2.87 o 
  -8  12   3      686.93      718.25     21.67 o 
  -7  12   3      142.36      136.10      5.43 o 
  -6  12   3     1569.33     1522.37     21.86 o 
  -5  12   3     3732.38     3703.99     47.01 o 
  -4  12   3      595.31      629.49      8.65 o 
  -3  12   3     8651.05     8533.72     81.02 o 
  -2  12   3     1643.89     1645.57     20.15 o 
  -1  12   3     2130.19     2058.63     22.46 o 
   0  12   3      137.39      126.06      3.94 o 
   1  12   3     1880.08     1811.33     20.11 o 
   2  12   3      126.20      116.16      3.18 o 
   3  12   3      345.57      374.77      7.62 o 
   4  12   3       43.10       25.13      2.59 o 
   5  12   3        1.57        2.40      3.18 o 
   6  12   3      347.94      329.85      8.55 o 
   7  12   3       99.89      116.41      9.25 o 
   8  12   3       40.55       32.35      4.48 o 
 -10  13   3      129.74      145.87      8.56 o 
  -9  13   3      141.28      141.50      7.13 o 
  -8  13   3       22.30       17.10      3.46 o 
  -7  13   3      138.76      124.90      5.36 o 
  -6  13   3      152.61      150.97      5.32 o 
  -5  13   3      653.55      651.87     11.36 o 
  -4  13   3     2842.96     2791.59     33.58 o 
  -3  13   3     1070.45     1053.79     12.92 o 
  -2  13   3     1140.57     1159.05     12.79 o 
  -1  13   3      945.74      914.14     11.36 o 
   0  13   3       16.96       14.12      1.69 o 
   1  13   3      305.35      294.39      5.24 o 
   2  13   3      138.65      143.79      3.78 o 
   3  13   3      477.70      412.80      9.11 o 
   4  13   3       13.28       10.92      2.28 o 
   5  13   3      233.43      227.50      7.08 o 
   6  13   3      227.08      237.87     11.26 o 
   7  13   3        0.01        2.20      3.37 o 
   8  13   3       17.28       10.50      3.47 o 
 -10  14   3      293.66      327.35     11.62 o 
  -9  14   3       97.49      101.82      6.39 o 
  -8  14   3      293.25      294.05      9.12 o 
  -7  14   3       87.63       86.83      5.67 o 
  -6  14   3     1113.66     1137.25     17.72 o 
  -5  14   3        0.29        0.70      1.96 o 
  -4  14   3      235.35      245.39      4.94 o 
  -3  14   3        9.41        2.62      2.58 o 
  -2  14   3     1360.42     1387.03     17.39 o 
  -1  14   3     2164.56     2059.77     22.81 o 
   0  14   3      235.68      261.01      5.95 o 
   1  14   3      316.85      308.44      5.57 o 
   2  14   3       80.57       93.49      3.74 o 
   3  14   3     1046.87      967.97     15.18 o 
   4  14   3       63.03       54.41      3.70 o 
   5  14   3     1297.46     1232.38     21.05 o 
   6  14   3       82.81       80.29      5.95 o 
   7  14   3      355.71      332.04     10.93 o 
   8  14   3       97.26      118.26      6.83 o 
  -9  15   3        0.02        3.51      3.49 o 
  -8  15   3       15.86       24.87      3.63 o 
  -7  15   3       59.97       64.25      4.43 o 
  -6  15   3      440.11      438.49      9.43 o 
  -5  15   3        7.22        4.99      2.31 o 
  -4  15   3      388.13      392.90      8.26 o 
  -3  15   3      377.75      391.47      8.61 o 
  -2  15   3      920.08      910.62     14.82 o 
  -1  15   3      188.45      168.01      4.56 o 
   0  15   3        1.00       -1.01      1.49 o 
   1  15   3        3.61        7.93      1.71 o 
   2  15   3       87.03       87.94      3.46 o 
   3  15   3       37.26       38.72      3.26 o 
   4  15   3       25.97       24.81      3.03 o 
   5  15   3        0.18       -3.12      3.20 o 
   6  15   3       16.31       28.03      4.35 o 
   7  15   3        3.89       12.32      3.94 o 
  -9  16   3        7.68        0.86      5.63 o 
  -8  16   3        3.31        2.29      2.94 o 
  -7  16   3        9.42        6.60      2.87 o 
  -6  16   3      839.76      851.67     14.77 o 
  -5  16   3        3.18        3.53      2.48 o 
  -4  16   3       19.56       19.06      2.68 o 
  -3  16   3      199.76      211.90      8.52 o 
  -2  16   3      666.83      618.09     10.09 o 
  -1  16   3      299.84      279.27      7.64 o 
   0  16   3      159.14      141.24      5.24 o 
   1  16   3     1052.99     1070.54     16.14 o 
   2  16   3      800.73      757.33     12.47 o 
   3  16   3       94.75       88.80      8.09 o 
   4  16   3      121.35      127.34      6.25 o 
   5  16   3        2.17        1.98      2.99 o 
   6  16   3      229.33      239.72      9.51 o 
   7  16   3      723.68      718.77     18.05 o 
  -8  17   3       30.26       25.57      3.88 o 
  -7  17   3        8.92       11.43      3.59 o 
  -6  17   3       17.97       18.22      3.14 o 
  -5  17   3      123.92      121.81      8.78 o 
  -4  17   3        0.94        1.82      2.20 o 
  -3  17   3      937.52      931.09     16.34 o 
  -2  17   3      164.49      177.44      5.84 o 
  -1  17   3       32.00       36.64      3.29 o 
   0  17   3      335.70      364.14      9.49 o 
   1  17   3      867.65      810.91     14.70 o 
   2  17   3      476.78      520.10     13.41 o 
   3  17   3       27.04       23.67      3.60 o 
   4  17   3      173.56      183.00      8.51 o 
   5  17   3       10.01       10.36      3.43 o 
   6  17   3      369.04      409.67     16.84 o 
  -8  18   3       57.58       65.35      6.58 o 
  -7  18   3      179.25      186.55     11.32 o 
  -6  18   3       15.69       18.67      5.62 o 
  -5  18   3       18.38       10.92      5.04 o 
  -4  18   3      212.58      216.40      6.79 o 
  -3  18   3       54.26       68.24      4.34 o 
  -2  18   3      194.05      196.97      6.30 o 
  -1  18   3        0.68       -3.35      2.17 o 
   0  18   3       86.79       95.25      7.83 o 
   1  18   3      359.09      378.41     13.83 o 
   2  18   3      142.19      145.13      7.26 o 
   3  18   3        8.48       10.47      3.58 o 
   4  18   3       12.36        9.28      3.50 o 
   5  18   3        1.06        1.61      3.23 o 
   6  18   3       27.34       35.97      4.82 o 
  -7  19   3       89.29       86.25      8.89 o 
  -6  19   3       11.43        3.67      5.29 o 
  -5  19   3        0.29        5.85      3.46 o 
  -4  19   3      214.06      214.26      6.95 o 
  -3  19   3     1000.36     1027.38     18.14 o 
  -2  19   3      705.22      723.64     17.57 o 
  -1  19   3      804.36      810.44     16.75 o 
   0  19   3      258.42      252.36      7.37 o 
   1  19   3      359.52      346.92      8.83 o 
   2  19   3     1206.41     1197.72     24.13 o 
   3  19   3       31.03       36.90      6.25 o 
   4  19   3     1082.65     1111.09     24.04 o 
   5  19   3      195.14      182.10     10.75 o 
  -7  20   3      152.96      131.34     10.58 o 
  -6  20   3      313.61      306.40     21.99 o 
  -5  20   3       26.52       25.61      4.58 o 
  -4  20   3        4.98        7.32      2.78 o 
  -3  20   3        1.03       -0.42      2.55 o 
  -2  20   3       41.59       52.44      4.41 o 
  -1  20   3       60.35       64.58      4.67 o 
   0  20   3      183.42      189.70      8.86 o 
   1  20   3       78.75       70.78      4.65 o 
   2  20   3      503.07      473.45     14.39 o 
   3  20   3      149.64      143.16     10.34 o 
   4  20   3       35.55       48.25     16.24 o 
   5  20   3      504.34      475.76     28.77 o 
  -6  21   3       87.04       80.23      9.03 o 
  -5  21   3      309.94      291.01     10.56 o 
  -4  21   3      110.48       97.35      5.44 o 
  -3  21   3        0.03        3.41      2.91 o 
  -2  21   3        1.42        2.28      3.36 o 
  -1  21   3       25.75       23.85      4.54 o 
   0  21   3       13.30       13.25      3.36 o 
   1  21   3       22.70       21.53      3.45 o 
   2  21   3       68.46       69.91      6.05 o 
   3  21   3       63.06       56.07     13.47 o 
   4  21   3      223.07      239.91     14.16 o 
  -5  22   3       99.10      106.04      7.46 o 
  -4  22   3        8.39        5.02      3.97 o 
  -3  22   3        0.24       -4.34      2.92 o 
  -2  22   3        7.33        1.70      3.53 o 
  -1  22   3       76.91       81.53      7.19 o 
   0  22   3       44.81       43.64      4.59 o 
   1  22   3      102.76      100.62      5.80 o 
   2  22   3       15.74       17.59      9.85 o 
   3  22   3        9.70        7.38      6.00 o 
  -4  23   3      150.03      172.41      9.90 o 
  -3  23   3        1.50        2.07      3.22 o 
  -2  23   3       11.99       21.86      4.70 o 
  -1  23   3       84.69       89.97      9.79 o 
   0  23   3       12.91        8.46      4.09 o 
   1  23   3      170.90      168.82      7.44 o 
   2  23   3        3.69        4.91      4.28 o 
  -2  24   3       99.95       86.27      7.54 o 
  -1  24   3      467.31      467.10     16.17 o 
   0  24   3      218.63      203.74     10.27 o 
 -12   0   4      283.26      294.10     12.43 o 
 -11   0   4      200.99      222.45     10.30 o 
 -10   0   4      445.53      451.19     14.31 o 
  -9   0   4      126.00      118.61      7.19 o 
  -8   0   4      635.04      606.87     16.05 o 
  -7   0   4      344.86      384.04     18.20 o 
  -6   0   4     1170.37     1306.37     42.47 o 
  -5   0   4     7086.65     7610.61    176.72 o 
  -4   0   4       52.04       37.40      3.85 o 
  -3   0   4      960.19     1141.16     22.36 o 
  -2   0   4      274.23      298.12      7.31 o 
  -1   0   4     2571.41     2918.20     45.62 o 
   0   0   4     1280.83     1288.76     38.71 o 
   2   0   4    16117.09    16927.49    401.84 o 
   3   0   4     3435.01     3615.14     69.87 o 
   4   0   4     1510.35     1565.39     25.52 o 
   5   0   4      720.36      716.19     28.24 o 
   6   0   4      241.86      264.25     15.69 o 
   7   0   4     3516.32     3501.87     68.39 o 
   8   0   4        1.40        0.96      1.95 o 
   9   0   4      122.17      140.14      4.66 o 
 -12   1   4       93.10      106.09      6.17 o 
 -11   1   4      400.95      401.67      9.93 o 
 -10   1   4      111.34      109.39      5.28 o 
  -9   1   4      575.93      538.26     10.93 o 
  -8   1   4       23.79       19.20      2.80 o 
  -7   1   4        9.47       13.27      2.49 o 
  -6   1   4       24.93       14.25      5.39 o 
  -5   1   4       11.62       16.73      3.21 o 
  -4   1   4       19.38       12.44      2.01 o 
  -3   1   4      557.64      576.42      7.81 o 
  -2   1   4     3489.17     3764.12     50.53 o 
  -1   1   4     4489.98     4895.36     58.13 o 
   2   1   4     1383.39     1420.46     20.54 o 
   3   1   4       94.88      117.79      3.15 o 
   4   1   4      169.57      159.73      5.03 o 
   5   1   4       56.57       53.46      3.53 o 
   6   1   4      139.85      140.80      4.06 o 
   7   1   4       77.12       72.99      3.33 o 
   8   1   4       14.21       17.38      2.34 o 
   9   1   4       89.04       99.21      4.09 o 
 -12   2   4        0.03        1.94      3.11 o 
 -11   2   4       36.03       39.10      3.92 o 
 -10   2   4      106.68       95.97      4.98 o 
  -9   2   4     1529.23     1450.49     23.17 o 
  -8   2   4      229.93      232.24      6.66 o 
  -6   2   4      902.31      838.07     43.37 o 
  -5   2   4      275.49      259.64      9.99 o 
  -4   2   4     3186.38     3440.40     47.13 o 
  -3   2   4     2554.86     2566.46     34.83 o 
  -2   2   4     5291.15     5544.95     66.49 o 
  -1   2   4        5.21        9.22      0.85 o 
   0   2   4      559.05      560.79     18.72 o 
   1   2   4      158.79      205.14      6.87 o 
   2   2   4        7.42        6.33      1.14 o 
   3   2   4        0.16        0.20      1.18 o 
   4   2   4       26.95       34.36      2.70 o 
   5   2   4       81.75       88.19      3.34 o 
   6   2   4       45.05       50.32      2.84 o 
   7   2   4       45.21       45.24      2.91 o 
   8   2   4      215.05      216.37      5.59 o 
   9   2   4      111.33       99.93      4.66 o 
 -12   3   4      273.49      283.51      8.73 o 
 -11   3   4       35.70       30.73      3.70 o 
 -10   3   4      296.80      315.75      8.69 o 
  -9   3   4      863.42      859.89     13.54 o 
  -8   3   4      662.63      644.61     10.60 o 
  -7   3   4     1324.63     1281.21     28.07 o 
  -6   3   4      616.19      555.47     11.38 o 
  -5   3   4       88.17      123.29      3.01 o 
  -4   3   4     4406.26     4359.74     52.67 o 
  -3   3   4      184.70      179.61      7.79 o 
  -2   3   4    17511.28    18403.70    218.71 o 
  -1   3   4     2193.86     2319.81     30.86 o 
   0   3   4    10111.56    10576.33    137.60 o 
   1   3   4       81.01       68.65      2.53 o 
   2   3   4     2563.05     2646.34     73.12 o 
   3   3   4      699.94      638.47      9.18 o 
   4   3   4      499.61      524.56      9.34 o 
   5   3   4     1302.45     1289.19     19.83 o 
   6   3   4      140.10      139.19      4.43 o 
   7   3   4       16.59       18.02      2.16 o 
   8   3   4        4.72        8.37      2.10 o 
   9   3   4       11.42       13.45      2.76 o 
 -12   4   4      204.88      201.65      9.01 o 
 -11   4   4       40.03       56.00      6.46 o 
 -10   4   4      377.33      383.72      8.28 o 
  -9   4   4      157.03      160.78      5.11 o 
  -8   4   4      937.48      972.03     16.54 o 
  -7   4   4     1091.40     1063.40     38.47 o 
  -6   4   4        1.74        1.66      1.05 o 
  -5   4   4     1038.16     1038.48     12.98 o 
  -4   4   4        6.45       16.90      1.04 o 
  -3   4   4     6020.81     6197.07     67.48 o 
  -2   4   4      751.68      748.86     10.28 o 
  -1   4   4       54.86       33.55      1.52 o 
   0   4   4       20.89       36.18      1.49 o 
   1   4   4     2025.24     2017.39     27.56 o 
   2   4   4       66.66       23.34      3.22 o 
   3   4   4      155.75      166.55      4.26 o 
   4   4   4        0.39        1.26      1.68 o 
   5   4   4      625.44      651.32     11.53 o 
   6   4   4        3.55        1.73      1.67 o 
   7   4   4      159.33      141.59      4.57 o 
   8   4   4       22.26       20.60      3.11 o 
   9   4   4       56.67       64.96      5.46 o 
 -12   5   4       64.77       68.73      5.82 o 
 -11   5   4       31.30       18.29      4.49 o 
 -10   5   4       27.40       28.05      3.05 o 
  -9   5   4        5.84        3.92      2.40 o 
  -8   5   4     1032.93      970.58     16.62 o 
  -7   5   4        8.50       12.39      2.25 o 
  -6   5   4       88.77       78.87      3.69 o 
  -5   5   4       46.44       79.11      2.99 o 
  -4   5   4       33.39       39.68      1.48 o 
  -3   5   4     1114.36     1365.44     15.98 o 
  -2   5   4      119.95      138.10      3.12 o 
  -1   5   4      123.34      113.63      3.07 o 
   0   5   4       95.66      125.69      3.29 o 
   1   5   4     3220.69     3354.18     40.74 o 
   2   5   4     1872.34     1755.01     52.98 o 
   4   5   4      689.31      709.36     10.21 o 
   5   5   4     2842.44     2623.62     42.82 o 
   6   5   4      862.63      816.88     12.94 o 
   7   5   4      243.73      235.84      7.36 o 
   8   5   4      866.94      855.56     21.62 o 
   9   5   4        3.37        0.83      2.54 o 
 -11   6   4       41.71       35.49      3.84 o 
 -10   6   4       69.30       65.11      4.00 o 
  -9   6   4       37.97       37.79      3.55 o 
  -8   6   4      608.10      595.87     24.31 o 
  -7   6   4      548.53      535.65     10.59 o 
  -6   6   4      201.51      246.56      6.18 o 
  -5   6   4      167.96      172.91      4.33 o 
  -4   6   4       58.79       57.49      2.28 o 
  -3   6   4      161.25      131.46      4.30 o 
  -2   6   4      614.72      671.77      9.55 o 
  -1   6   4      796.97      951.04     12.68 o 
   0   6   4     1033.74     1146.90     12.62 o 
   1   6   4      104.47       73.87      2.57 o 
   2   6   4       21.92       30.62      1.60 o 
   4   6   4       56.15       51.38      2.41 o 
   5   6   4      106.61      123.80      3.66 o 
   6   6   4      363.46      330.93     11.66 o 
   7   6   4      210.24      203.52      7.06 o 
   8   6   4       53.09       46.45      4.27 o 
   9   6   4       44.88       41.58      4.12 o 
 -11   7   4       10.14        5.72      3.09 o 
 -10   7   4      128.89      146.25      6.34 o 
  -9   7   4        8.82       10.01      2.77 o 
  -8   7   4        6.73        5.21      2.35 o 
  -7   7   4        1.31        4.74      2.91 o 
  -6   7   4     1892.04     1955.98     29.14 o 
  -5   7   4       12.17       18.40      1.93 o 
  -4   7   4      506.16      535.98      7.02 o 
  -3   7   4      176.71      178.16      3.61 o 
  -2   7   4     2773.57     2988.71     31.03 o 
  -1   7   4     5336.01     5608.77     67.53 o 
   0   7   4       26.67       39.70      1.51 o 
   1   7   4     1481.01     1509.03     17.85 o 
   2   7   4       72.83       80.61      2.47 o 
   3   7   4     2930.26     2823.20     43.94 o 
   4   7   4      196.21      202.86      4.66 o 
   5   7   4      405.21      386.79      7.87 o 
   6   7   4      259.30      241.58      5.97 o 
   7   7   4       61.21       59.28      5.76 o 
   8   7   4      122.31      116.93      9.40 o 
   9   7   4       18.69       20.13      3.53 o 
 -11   8   4       94.45       92.23      5.62 o 
 -10   8   4      968.60     1023.99     22.23 o 
  -9   8   4     1130.49     1093.77     19.24 o 
  -8   8   4      402.55      397.98      9.34 o 
  -7   8   4     1809.75     1670.21     25.95 o 
  -6   8   4     1661.62     1693.96     22.90 o 
  -5   8   4     1012.33      923.11     12.17 o 
  -4   8   4       30.27       19.61      1.47 o 
  -3   8   4     3327.79     3225.64     33.48 o 
  -2   8   4        3.77        5.91      1.04 o 
  -1   8   4     1512.25     1501.97     16.38 o 
   0   8   4       15.24        7.72      0.86 o 
   1   8   4     3261.12     3315.79     37.06 o 
   2   8   4     1816.37     1758.81     22.84 o 
   3   8   4     1466.77     1414.19     21.36 o 
   4   8   4        0.10       -1.60      1.54 o 
   5   8   4      164.70      166.26      5.24 o 
   6   8   4       75.13       82.85      4.03 o 
   7   8   4       15.68       19.43      2.57 o 
   8   8   4      310.46      323.14     10.17 o 
 -11   9   4       22.49       17.54      3.73 o 
 -10   9   4      599.33      594.67     17.90 o 
  -9   9   4      204.80      189.08      7.87 o 
  -8   9   4     1664.51     1615.81     25.82 o 
  -7   9   4      696.82      688.30     10.72 o 
  -6   9   4      263.07      246.40      5.43 o 
  -5   9   4      284.61      336.94      6.02 o 
  -4   9   4      309.91      312.75      5.02 o 
  -3   9   4      389.91      408.48      5.69 o 
  -2   9   4     1166.64     1107.92     12.70 o 
  -1   9   4       98.50      109.04      2.35 o 
   0   9   4     1010.94      980.76     10.66 o 
   1   9   4        0.05        0.56      1.12 o 
   2   9   4     2394.56     2321.83     33.22 o 
   3   9   4       41.41       43.53      2.62 o 
   4   9   4      404.65      391.34      8.37 o 
   5   9   4        5.02        7.50      2.30 o 
   6   9   4       55.03       50.82      3.42 o 
   7   9   4       88.24      103.69      4.82 o 
   8   9   4       48.84       48.61      3.68 o 
 -11  10   4      201.45      211.22      9.39 o 
 -10  10   4        5.30        6.75      4.28 o 
  -9  10   4        0.07       -1.14      2.93 o 
  -8  10   4        5.95       12.83      3.32 o 
  -7  10   4      278.85      276.29      6.20 o 
  -6  10   4       52.64       50.74      3.30 o 
  -5  10   4       72.45       77.74      2.44 o 
  -4  10   4     1158.65     1064.12     12.71 o 
  -3  10   4       12.34        7.09      1.54 o 
  -2  10   4     1257.83     1169.42     14.80 o 
  -1  10   4      229.42      254.59      4.15 o 
   0  10   4      388.00      350.24      5.40 o 
   1  10   4       72.30       76.04      2.80 o 
   2  10   4      630.70      624.34     11.45 o 
   3  10   4      724.11      686.59     14.99 o 
   4  10   4        7.43        3.30      1.89 o 
   5  10   4      117.98      122.13      4.92 o 
   6  10   4      131.74      140.17      9.48 o 
   7  10   4       31.51       29.76      3.27 o 
   8  10   4        2.72        5.23      2.63 o 
 -11  11   4        3.95        3.58      3.87 o 
 -10  11   4      524.65      556.26     14.93 o 
  -9  11   4      123.76      112.06      6.94 o 
  -8  11   4      142.90      162.72      7.35 o 
  -7  11   4       31.88       32.77      3.14 o 
  -6  11   4      474.58      481.93      8.41 o 
  -5  11   4        2.68        2.02      1.28 o 
  -4  11   4       57.46       59.87      2.54 o 
  -3  11   4       51.30       54.35      2.48 o 
  -2  11   4      159.41      156.99      3.72 o 
  -1  11   4      182.24      199.71      4.06 o 
   0  11   4      308.04      270.03      4.73 o 
   1  11   4      326.60      337.92      5.41 o 
   2  11   4      132.11      151.94      4.58 o 
   3  11   4       49.32       38.02      2.87 o 
   4  11   4        6.80       13.99      2.45 o 
   5  11   4      141.57      143.94      5.53 o 
   6  11   4       18.13       13.59      2.83 o 
   7  11   4      198.61      202.08      6.73 o 
   8  11   4       53.72       54.72      4.30 o 
 -10  12   4      288.86      322.00     11.26 o 
  -9  12   4        1.22       -1.12      3.80 o 
  -8  12   4       23.12       24.43      4.32 o 
  -7  12   4       62.01       64.93      4.02 o 
  -6  12   4      197.19      190.46      6.33 o 
  -5  12   4      587.30      568.02      8.66 o 
  -4  12   4       19.79       18.47      1.67 o 
  -3  12   4       30.86       25.04      1.59 o 
  -2  12   4      301.78      298.90      5.65 o 
  -1  12   4      126.19      139.21      3.64 o 
   0  12   4      849.78      881.06     11.12 o 
   1  12   4       90.10       84.05      2.83 o 
   2  12   4      858.41      812.54     12.87 o 
   3  12   4      124.09      125.99      4.62 o 
   4  12   4      827.93      805.36     14.79 o 
   5  12   4      116.22      108.38      5.32 o 
   6  12   4        1.88       -1.57      2.26 o 
   7  12   4       47.77       42.54      4.05 o 
   8  12   4       36.21       42.07      4.96 o 
 -10  13   4       86.23       99.83      8.72 o 
  -9  13   4      353.91      367.67     11.87 o 
  -8  13   4       41.63       41.77      4.25 o 
  -7  13   4      426.70      452.40     10.58 o 
  -6  13   4      476.08      463.52     12.93 o 
  -5  13   4      369.50      358.83      6.50 o 
  -4  13   4     1849.68     1791.31     20.30 o 
  -3  13   4      730.69      704.32     10.14 o 
  -2  13   4      941.04      916.50     11.48 o 
  -1  13   4      115.56      114.90      3.19 o 
   0  13   4     1089.45     1095.34     13.39 o 
   1  13   4      755.95      750.92      9.99 o 
   2  13   4      511.54      508.47     11.53 o 
   3  13   4       13.02       11.75      2.35 o 
   4  13   4      115.14      115.05      5.21 o 
   5  13   4      156.49      181.06      6.52 o 
   6  13   4       20.59       10.30      2.88 o 
   7  13   4       12.65       14.50      3.32 o 
 -10  14   4       76.87       63.80      7.74 o 
  -9  14   4      489.00      498.05     14.37 o 
  -8  14   4       98.33       99.14      5.87 o 
  -7  14   4       74.89       76.46      5.04 o 
  -6  14   4      606.76      584.91     12.31 o 
  -5  14   4      105.42      105.44      3.39 o 
  -4  14   4       72.15       68.57      3.43 o 
  -3  14   4        0.41        3.00      1.92 o 
  -2  14   4       80.60       87.90      3.09 o 
  -1  14   4     1442.28     1404.71     17.63 o 
   0  14   4       46.85       43.51      2.64 o 
   1  14   4      200.81      209.89      5.03 o 
   2  14   4       93.41       93.64      5.28 o 
   3  14   4       13.82       19.30      2.64 o 
   4  14   4       40.11       31.15      3.13 o 
   5  14   4      661.84      674.54     15.36 o 
   6  14   4       20.76       22.33      3.53 o 
   7  14   4        4.50        2.10      3.38 o 
  -9  15   4       40.79       44.15      7.06 o 
  -8  15   4       56.22       70.90      5.36 o 
  -7  15   4      218.02      237.03      7.97 o 
  -6  15   4       65.12       65.76      4.73 o 
  -5  15   4        0.89       -0.94      1.75 o 
  -4  15   4      213.94      215.12      6.26 o 
  -3  15   4      127.17      123.45      4.88 o 
  -2  15   4     1724.90     1674.60     20.73 o 
  -1  15   4      282.19      265.82      5.30 o 
   0  15   4      220.72      212.15      5.51 o 
   1  15   4      206.23      209.02      4.68 o 
   2  15   4      250.06      215.54      8.70 o 
   3  15   4      981.59      932.84     15.27 o 
   4  15   4      106.35      108.54      5.17 o 
   5  15   4      252.15      221.92      7.58 o 
   6  15   4      346.58      354.96     11.60 o 
   7  15   4        0.15       -0.90      3.54 o 
  -9  16   4      168.91      180.02      8.23 o 
  -8  16   4       39.81       52.17      5.03 o 
  -7  16   4      347.61      379.25     10.28 o 
  -6  16   4       30.74       32.41      3.97 o 
  -5  16   4       71.31       69.61      3.96 o 
  -4  16   4       28.14       26.62      2.96 o 
  -3  16   4        5.68        7.83      2.25 o 
  -2  16   4       61.06       63.31      3.31 o 
  -1  16   4      119.84      158.97      5.51 o 
   0  16   4       22.00       18.95      2.43 o 
   1  16   4      525.47      472.74      9.04 o 
   2  16   4       35.41       39.61      3.45 o 
   3  16   4      129.11      113.61      5.31 o 
   4  16   4        8.60        9.11      2.85 o 
   5  16   4       12.03        6.39      3.18 o 
   6  16   4       26.44       25.73      4.76 o 
  -9  17   4       10.70       10.20      5.52 o 
  -8  17   4        7.82       10.82      3.86 o 
  -7  17   4       53.65       46.03      5.32 o 
  -6  17   4        1.63        6.56      5.53 o 
  -5  17   4       20.64       14.33      3.50 o 
  -4  17   4      160.47      170.73      5.87 o 
  -3  17   4      217.37      215.88      6.54 o 
  -2  17   4      133.69      120.31      6.36 o 
  -1  17   4       88.84       81.56      4.49 o 
   0  17   4     1307.67     1237.24     22.47 o 
   1  17   4       62.22       60.97      3.62 o 
   2  17   4      278.24      275.44      9.63 o 
   3  17   4        1.04       -1.42      2.76 o 
   4  17   4       80.71       98.98      5.97 o 
   5  17   4       14.87       11.02      3.64 o 
   6  17   4      116.47      118.26      7.91 o 
  -8  18   4       59.14       86.97      7.25 o 
  -7  18   4      102.27       89.46      8.68 o 
  -6  18   4      678.57      685.21     20.54 o 
  -5  18   4     1744.22     1795.62     33.02 o 
  -4  18   4        0.19        1.71      2.37 o 
  -3  18   4      337.44      344.20      9.48 o 
  -2  18   4       35.84       41.11      3.67 o 
  -1  18   4      754.52      716.57     13.73 o 
   0  18   4       16.70       23.96      3.09 o 
   1  18   4      940.39      910.44     16.27 o 
   2  18   4      376.20      342.59     12.92 o 
   3  18   4       75.43       73.05      6.25 o 
   4  18   4       10.14        7.64      3.46 o 
   5  18   4      148.57      142.38     11.92 o 
  -8  19   4        1.73       -0.75      5.37 o 
  -7  19   4      355.18      341.89     14.57 o 
  -6  19   4      415.87      422.14     36.08 o 
  -5  19   4      190.23      209.42     15.43 o 
  -4  19   4      380.52      377.64      9.42 o 
  -3  19   4       39.32       43.72      3.86 o 
  -2  19   4       77.10       69.19      4.58 o 
  -1  19   4       48.45       34.94      3.90 o 
   0  19   4      453.31      434.53     10.16 o 
   1  19   4      101.33      100.54      5.08 o 
   2  19   4       62.43       63.28     17.16 o 
   3  19   4        0.00        4.52      3.65 o 
   4  19   4      554.28      582.91     13.84 o 
   5  19   4       26.93       25.87      4.57 o 
  -7  20   4       82.19       85.89      9.16 o 
  -6  20   4       13.77        4.62      5.55 o 
  -5  20   4      232.91      258.72      9.74 o 
  -4  20   4       35.60       48.33      4.90 o 
  -3  20   4     1522.35     1548.44     28.53 o 
  -2  20   4       15.46       20.08      5.32 o 
  -1  20   4      573.14      576.44     13.50 o 
   0  20   4       22.90       25.66      3.89 o 
   1  20   4      627.12      642.38     13.19 o 
   2  20   4      264.15      271.33     12.74 o 
   3  20   4        3.92       -1.68      5.17 o 
   4  20   4      445.03      428.50     16.33 o 
  -6  21   4       27.08       13.94      6.21 o 
  -5  21   4      392.20      375.63     11.96 o 
  -4  21   4      234.47      233.33      7.74 o 
  -3  21   4      233.48      247.06      8.47 o 
  -2  21   4        1.27        1.85      3.27 o 
  -1  21   4      612.18      600.92     14.06 o 
   0  21   4      291.92      286.10      8.54 o 
   1  21   4      365.80      364.78      9.47 o 
   2  21   4      306.80      302.29     15.55 o 
   3  21   4       45.76       42.33      7.49 o 
  -5  22   4       18.18       18.27      4.46 o 
  -4  22   4       34.11       35.85      5.07 o 
  -3  22   4        7.90        9.25      3.41 o 
  -2  22   4      233.44      256.88     11.15 o 
  -1  22   4      139.37      120.98      8.46 o 
   0  22   4        1.51        0.19      3.12 o 
   1  22   4      408.84      404.36     13.96 o 
   2  22   4        4.72        4.39      4.14 o 
  -4  23   4        9.02        6.59      4.08 o 
  -3  23   4        7.43        8.80      4.17 o 
  -2  23   4      385.94      380.10     14.06 o 
  -1  23   4       85.45       98.05      7.91 o 
   0  23   4     1192.22     1257.24     24.83 o 
   1  23   4      290.84      307.74     11.27 o 
 -12   1   5      206.90      189.59      7.51 o 
 -11   1   5        2.66        2.78      2.80 o 
 -10   1   5        6.99        5.39      2.63 o 
  -9   1   5        6.65       -0.04      2.49 o 
  -8   1   5      171.44      164.00      5.56 o 
  -7   1   5      141.61      146.35     11.57 o 
  -6   1   5       27.86       27.81      2.32 o 
  -5   1   5      885.37      862.56     11.89 o 
  -4   1   5      779.15      823.95     11.16 o 
  -3   1   5      709.91      709.62      9.74 o 
  -1   1   5     4122.80     4432.90     58.53 o 
   0   1   5     6941.03     4242.49    118.89 o 
   1   1   5      739.09      775.62     14.59 o 
   2   1   5      942.48      876.90     13.86 o 
   3   1   5        0.02        1.13      1.23 o 
   4   1   5      949.42      964.59     15.36 o 
   5   1   5      194.71      171.68      5.09 o 
   6   1   5      137.04      131.67      3.63 o 
   7   1   5      122.89      123.68      4.52 o 
   8   1   5        6.25        5.39      1.62 o 
   9   1   5       48.13       43.16      2.69 o 
 -12   2   5        2.99        5.11      3.23 o 
 -11   2   5      147.21      147.96      7.52 o 
 -10   2   5      147.32      133.35      5.95 o 
  -9   2   5      563.51      570.15     11.63 o 
  -8   2   5     1046.09     1020.78     17.21 o 
  -7   2   5     1609.77     1570.82     33.97 o 
  -6   2   5        7.58        2.58      1.31 o 
  -5   2   5     4583.52     4637.43     51.17 o 
  -4   2   5     1232.76     1208.21     14.47 o 
  -3   2   5       11.12       22.62      2.41 o 
  -2   2   5       59.38       30.33      4.20 o 
  -1   2   5     2512.01     2742.48     42.44 o 
   0   2   5       84.04       60.74      2.77 o 
   1   2   5      654.17      689.61     11.26 o 
   2   2   5      151.71      169.67      4.31 o 
   3   2   5      381.47      363.33      7.07 o 
   4   2   5        6.44       15.01      1.75 o 
   5   2   5      434.13      444.27      8.73 o 
   6   2   5        1.45       -0.64      1.50 o 
   7   2   5       98.12      115.46      4.54 o 
   8   2   5       14.03       14.31      2.36 o 
   9   2   5      136.46      139.34      6.70 o 
 -12   3   5       10.81        4.47      3.28 o 
 -11   3   5      108.84      105.38      5.74 o 
 -10   3   5      574.43      575.43     12.47 o 
  -9   3   5        2.67        1.04      2.27 o 
  -8   3   5       17.36       12.77      2.48 o 
  -6   3   5     2081.49     2032.81     51.38 o 
  -5   3   5     1006.40     1006.65     12.65 o 
  -4   3   5     2053.31     2132.49     24.43 o 
  -3   3   5      177.74      235.75      4.15 o 
  -2   3   5       65.32       65.94      3.12 o 
  -1   3   5       27.14       29.36      1.25 o 
   0   3   5     2506.68     2755.00    122.55 o 
   1   3   5      833.70      812.91     12.96 o 
   2   3   5       47.57       53.99      3.11 o 
   3   3   5       11.22        9.84      1.55 o 
   4   3   5      432.34      383.54      6.62 o 
   5   3   5     1155.16     1058.01     14.79 o 
   6   3   5      267.40      245.03      6.34 o 
   7   3   5      223.91      232.85      6.37 o 
   8   3   5       11.79       15.87      4.29 o 
   9   3   5       68.38       64.11      4.34 o 
 -12   4   5       28.00       26.57      5.43 o 
 -11   4   5      192.51      195.70     10.89 o 
 -10   4   5      188.41      183.36      8.00 o 
  -9   4   5      803.59      790.90     14.69 o 
  -8   4   5        3.21        1.44      1.87 o 
  -7   4   5      103.50      123.55      4.84 o 
  -6   4   5       78.62       54.66      2.75 o 
  -5   4   5     1561.73     1530.22     20.10 o 
  -4   4   5       62.36       46.04      1.96 o 
  -3   4   5       66.05       78.35      2.61 o 
  -2   4   5     6221.96     6378.15     76.09 o 
  -1   4   5      752.22      722.24      8.36 o 
   0   4   5       78.30       67.38      2.14 o 
   1   4   5      577.01      491.67     12.08 o 
   2   4   5      651.49      590.36     17.84 o 
   4   4   5      237.96      242.86      4.99 o 
   5   4   5      895.49      805.00     11.97 o 
   6   4   5        5.55        8.51      2.00 o 
   7   4   5      145.28      135.26      5.80 o 
   8   4   5       42.06       38.60      3.88 o 
 -12   5   5      193.38      195.62      7.86 o 
 -11   5   5      191.01      191.06      7.32 o 
 -10   5   5      311.35      310.32      8.63 o 
  -9   5   5      166.61      182.91      5.60 o 
  -8   5   5      430.16      462.09      8.76 o 
  -7   5   5      172.69      172.59      4.89 o 
  -6   5   5      319.44      313.65      9.89 o 
  -5   5   5     1656.56     1803.04     19.68 o 
  -4   5   5       71.74       63.88      2.14 o 
  -3   5   5      683.62      757.08     10.71 o 
  -2   5   5       22.14       14.54      1.80 o 
  -1   5   5        4.84       11.59      0.94 o 
   0   5   5      662.95      738.32      8.81 o 
   1   5   5       60.06       77.95      4.14 o 
   2   5   5      885.75      903.81     13.90 o 
   3   5   5       79.02       17.52      4.47 o 
   4   5   5     1238.39     1297.35     18.68 o 
   5   5   5        0.04        1.15      1.59 o 
   6   5   5      340.53      375.01      9.65 o 
   7   5   5      283.16      290.06      8.58 o 
   8   5   5      152.04      154.31      6.66 o 
 -12   6   5       70.10       75.24      7.04 o 
 -11   6   5       34.93       26.68      3.87 o 
 -10   6   5       30.39       41.58      3.57 o 
  -9   6   5        1.11        0.46      2.13 o 
  -8   6   5      666.13      657.48     11.25 o 
  -7   6   5      891.59      877.94     13.57 o 
  -6   6   5      521.08      505.19      7.96 o 
  -5   6   5      372.36      389.30      6.83 o 
  -4   6   5     2340.35     2440.79     25.87 o 
  -3   6   5      536.32      519.90      7.96 o 
  -2   6   5     6254.12     6603.63     78.91 o 
  -1   6   5     4042.97     4230.42     43.10 o 
   0   6   5      317.68      327.75      4.37 o 
   1   6   5      826.06      897.39     12.68 o 
   2   6   5      260.83      239.22      5.21 o 
   3   6   5      359.55      374.06     10.14 o 
   4   6   5     1206.85     1129.77     15.90 o 
   5   6   5     2828.40     2718.07     38.25 o 
   6   6   5     1050.53      996.72     16.22 o 
   7   6   5      696.50      722.85     20.71 o 
   8   6   5       14.44       14.73      3.41 o 
 -12   7   5      239.71      247.86     17.17 o 
 -11   7   5       76.08       76.14      5.95 o 
 -10   7   5      786.95      774.94     13.51 o 
  -9   7   5      628.18      620.69     11.58 o 
  -8   7   5      255.37      250.09      9.23 o 
  -7   7   5     1169.24     1171.80     15.53 o 
  -6   7   5     2600.10     2536.78     29.75 o 
  -5   7   5      533.61      543.00      6.80 o 
  -4   7   5     2672.37     2607.27     25.81 o 
  -3   7   5     1185.63     1369.84     16.56 o 
  -2   7   5      252.75      215.76      4.30 o 
  -1   7   5      344.49      288.88      4.46 o 
   0   7   5      509.59      496.69      6.07 o 
   1   7   5      771.16      756.94     10.13 o 
   2   7   5       30.29       28.75      2.70 o 
   3   7   5      400.96      377.18      6.90 o 
   4   7   5      598.42      575.81     14.81 o 
   5   7   5       31.26       29.43      3.23 o 
   6   7   5      229.99      218.81      5.93 o 
   7   7   5       79.75       78.47      5.28 o 
   8   7   5       87.17       79.85      5.80 o 
 -11   8   5      451.81      476.25     11.46 o 
 -10   8   5        0.12        0.11      2.81 o 
  -9   8   5      624.22      614.05     17.74 o 
  -8   8   5       19.54       18.80      2.97 o 
  -7   8   5       24.91       17.89      2.46 o 
  -6   8   5       15.57       13.07      3.13 o 
  -5   8   5        0.30        3.66      1.18 o 
  -4   8   5       87.73       97.77      3.77 o 
  -3   8   5      499.29      527.98      7.03 o 
  -2   8   5        0.37        0.21      0.83 o 
  -1   8   5      922.68     1044.16     11.16 o 
   0   8   5      272.43      245.33      3.79 o 
   1   8   5      108.08      107.89      2.98 o 
   2   8   5      590.15      544.82     10.19 o 
   3   8   5       12.98       10.64      1.98 o 
   4   8   5      377.16      378.21      8.22 o 
   5   8   5      113.30       92.07      4.88 o 
   6   8   5      143.53      127.98      5.66 o 
   7   8   5        0.00        0.52      2.14 o 
   8   8   5        4.74        6.93      2.47 o 
 -11   9   5        5.83        4.05      3.26 o 
 -10   9   5       38.72       31.91      3.97 o 
  -9   9   5      289.61      287.26     11.27 o 
  -8   9   5        7.74       10.56      2.75 o 
  -7   9   5       21.18       25.34      2.72 o 
  -6   9   5      174.11      177.20      5.18 o 
  -5   9   5     2450.09     2437.85     25.30 o 
  -4   9   5      193.08      210.02      3.88 o 
  -3   9   5     2707.96     2739.73     50.78 o 
  -2   9   5      366.42      365.68      5.91 o 
  -1   9   5      673.09      695.96      8.03 o 
   0   9   5     1771.96     1806.99     18.43 o 
   1   9   5       17.98       14.79      2.36 o 
   2   9   5     5308.33     5170.12     70.23 o 
   3   9   5       25.36       23.44      2.65 o 
   4   9   5     2528.81     2422.17     35.16 o 
   5   9   5        2.29       -2.30      3.18 o 
   6   9   5      219.78      223.89      6.52 o 
   7   9   5      470.59      457.15     10.08 o 
   8   9   5        0.41        4.04      2.72 o 
 -11  10   5       15.68       14.80      3.84 o 
 -10  10   5      376.17      384.18     10.26 o 
  -9  10   5       83.80       78.58      5.90 o 
  -8  10   5      355.58      335.73     10.25 o 
  -7  10   5      846.02      847.82     13.73 o 
  -6  10   5      108.42      109.21      4.49 o 
  -5  10   5     7390.49     7124.05     72.52 o 
  -4  10   5      364.12      348.23      5.53 o 
  -3  10   5     2107.72     2035.46     25.67 o 
  -2  10   5        7.12        5.89      1.40 o 
  -1  10   5      115.97       92.54      2.25 o 
   0  10   5      638.63      636.66      8.45 o 
   1  10   5     1280.22     1266.36     17.78 o 
   2  10   5      107.94       89.13      3.81 o 
   3  10   5        6.01        3.96      3.11 o 
   4  10   5      220.73      216.72      6.35 o 
   5  10   5      203.76      217.16      7.99 o 
   6  10   5        0.50       -4.13      2.06 o 
   7  10   5      418.03      441.19     10.13 o 
   8  10   5       97.83       94.70      5.16 o 
 -11  11   5       84.13       79.90      5.81 o 
 -10  11   5       51.57       56.89      5.55 o 
  -9  11   5      488.74      486.13     13.39 o 
  -8  11   5      110.75      106.85      5.59 o 
  -7  11   5      878.11      880.71     17.47 o 
  -6  11   5       36.37       32.90      2.93 o 
  -5  11   5     1897.31     1769.96     20.05 o 
  -4  11   5      308.37      292.59      4.93 o 
  -3  11   5      278.07      255.34      5.04 o 
  -2  11   5      424.03      392.33      6.06 o 
  -1  11   5      755.23      755.44     10.26 o 
   0  11   5      300.76      270.99      4.87 o 
   1  11   5        5.80       -0.08      1.69 o 
   2  11   5      658.74      649.11     11.00 o 
   3  11   5     1564.00     1473.98     20.68 o 
   4  11   5      762.83      765.67     14.22 o 
   5  11   5       37.08       38.33      3.58 o 
   6  11   5      737.10      744.25     14.49 o 
   7  11   5       50.24       46.63      4.07 o 
 -11  12   5      120.30      116.08      6.92 o 
 -10  12   5       12.55       11.75      3.73 o 
  -9  12   5      355.19      345.28     11.26 o 
  -8  12   5        8.24        6.03      2.96 o 
  -7  12   5      808.56      812.04     15.32 o 
  -6  12   5       14.69       16.09      2.88 o 
  -5  12   5      167.96      174.67      4.06 o 
  -4  12   5       29.15       29.12      1.83 o 
  -3  12   5       97.80      108.13      2.94 o 
  -2  12   5      160.64      167.14      3.82 o 
  -1  12   5       43.75       38.98      2.45 o 
   0  12   5      254.90      245.06      4.86 o 
   1  12   5      845.05      778.35     10.95 o 
   2  12   5      680.37      653.09     11.22 o 
   3  12   5      335.36      346.15      9.75 o 
   4  12   5        6.82        7.63      2.86 o 
   5  12   5        0.75        0.60      2.35 o 
   6  12   5       49.32       34.66      4.00 o 
   7  12   5       19.60       19.61      3.41 o 
 -10  13   5       52.10       54.72      5.35 o 
  -9  13   5       75.30       77.71      6.47 o 
  -8  13   5       64.16       77.99      5.27 o 
  -7  13   5      100.16      102.03      5.58 o 
  -6  13   5       61.25       61.66      4.26 o 
  -5  13   5        0.55        2.36      1.58 o 
  -4  13   5     1355.16     1301.64     16.87 o 
  -3  13   5      148.76      152.82      4.62 o 
  -2  13   5        0.00        0.46      1.38 o 
  -1  13   5        2.31        3.20      1.62 o 
   0  13   5      207.44      203.48      4.50 o 
   1  13   5      205.74      170.81      4.28 o 
   2  13   5        2.73        0.20      1.80 o 
   3  13   5       49.59       45.38      3.37 o 
   4  13   5       32.85       29.29      3.47 o 
   5  13   5      177.44      194.67      6.88 o 
   6  13   5      436.29      470.55     16.15 o 
   7  13   5        0.14       -2.44      2.63 o 
 -10  14   5        3.42        7.21      3.90 o 
  -9  14   5      311.34      291.80      9.22 o 
  -8  14   5      908.91      976.97     18.45 o 
  -7  14   5       11.95       16.74      3.37 o 
  -6  14   5      872.95      885.78     17.20 o 
  -5  14   5        2.82        2.01      1.69 o 
  -4  14   5      481.76      498.93     13.35 o 
  -3  14   5      170.52      160.56      4.10 o 
  -2  14   5      828.51      855.54     11.17 o 
  -1  14   5     1326.38     1262.32     18.25 o 
   0  14   5       33.18       14.15      1.82 o 
   1  14   5      560.66      533.01      8.69 o 
   2  14   5        5.59        1.69      2.08 o 
   3  14   5      335.96      343.04      7.97 o 
   4  14   5      107.89       98.88      6.41 o 
   5  14   5        5.72        4.16      2.84 o 
   6  14   5      126.68      114.30      6.63 o 
   7  14   5       47.72       37.15      4.28 o 
 -10  15   5       63.05       66.53      5.81 o 
  -9  15   5       15.23       11.53      3.87 o 
  -8  15   5      564.73      586.09     13.29 o 
  -7  15   5       38.26       37.54      4.14 o 
  -6  15   5      134.64      131.06      6.03 o 
  -5  15   5      103.59       95.35      4.54 o 
  -4  15   5      338.23      330.76     10.28 o 
  -3  15   5       69.22       66.13      3.21 o 
  -2  15   5      848.18      899.31     12.50 o 
  -1  15   5       67.70       67.49      3.57 o 
   0  15   5      705.48      818.61     13.22 o 
   1  15   5      320.93      274.70      6.02 o 
   2  15   5     1471.76     1488.61     21.81 o 
   3  15   5        4.63        6.43      4.10 o 
   4  15   5      934.38      914.77     15.47 o 
   5  15   5       19.50       14.85      3.37 o 
   6  15   5      243.85      254.56      8.74 o 
  -9  16   5        9.84       15.52      4.04 o 
  -8  16   5       71.85       78.59      5.73 o 
  -7  16   5      426.95      443.73     11.77 o 
  -6  16   5      210.26      203.40     10.42 o 
  -5  16   5        3.21        4.18      2.23 o 
  -4  16   5      674.92      704.46     13.32 o 
  -3  16   5       48.11       43.84      5.05 o 
  -2  16   5       98.61      111.98      4.65 o 
  -1  16   5        0.30        0.46      1.81 o 
   0  16   5       42.12       46.95      3.26 o 
   1  16   5      795.56      856.79     13.69 o 
   2  16   5       50.99       47.34      3.96 o 
   3  16   5     2055.34     2102.07     29.46 o 
   4  16   5       48.22       58.31      4.36 o 
   5  16   5      519.56      521.10     12.53 o 
   6  16   5        3.80       -2.10      3.62 o 
  -9  17   5        3.94        7.15      3.90 o 
  -8  17   5      915.51      948.59     19.07 o 
  -7  17   5       11.21       19.36      5.60 o 
  -6  17   5      319.74      299.62     12.54 o 
  -5  17   5      216.82      220.71      7.47 o 
  -4  17   5        7.08        4.80      2.42 o 
  -3  17   5      832.29      820.37     15.01 o 
  -2  17   5       70.13       69.38      3.73 o 
  -1  17   5      530.51      507.49     14.37 o 
   0  17   5      503.33      486.54      9.52 o 
   1  17   5      105.48      101.55      5.50 o 
   2  17   5       10.61       18.65      3.42 o 
   3  17   5       81.87       92.10      8.04 o 
   4  17   5        0.71        3.63      2.87 o 
   5  17   5       20.14       22.56      4.30 o 
  -8  18   5       36.39       37.02      9.65 o 
  -7  18   5       29.32       34.54     10.52 o 
  -6  18   5      408.92      437.68     26.32 o 
  -5  18   5       17.93       19.37      4.55 o 
  -4  18   5       13.83       17.51      3.05 o 
  -3  18   5      336.34      327.22      9.24 o 
  -2  18   5       66.74       78.47     11.40 o 
  -1  18   5     1838.86     1859.95     28.98 o 
   0  18   5      106.01      105.39      7.07 o 
   1  18   5      294.02      294.52      8.51 o 
   2  18   5        3.46        2.07      3.39 o 
   3  18   5      245.24      243.07      7.52 o 
   4  18   5        1.93        0.66      4.27 o 
   5  18   5      279.66      281.58      9.51 o 
  -8  19   5      693.43      730.62     22.85 o 
  -7  19   5        2.39       -1.74      5.33 o 
  -6  19   5     1114.85     1118.86     24.69 o 
  -5  19   5       19.81       19.92      3.36 o 
  -4  19   5      360.95      363.27     11.89 o 
  -3  19   5       73.02       88.45      5.38 o 
  -2  19   5        0.02        1.29      3.58 o 
  -1  19   5     1571.74     1544.91     25.09 o 
   0  19   5        9.66        7.27      2.72 o 
   1  19   5      896.55      841.83     27.84 o 
   2  19   5        0.35        5.44      4.96 o 
   3  19   5       14.05       13.04      4.37 o 
   4  19   5       16.92       22.99      4.38 o 
  -7  20   5      581.99      563.36     19.44 o 
  -6  20   5       33.61       46.82      6.42 o 
  -5  20   5      182.59      184.29      6.72 o 
  -4  20   5        2.94        5.24      3.08 o 
  -3  20   5     1247.94     1255.44     23.97 o 
  -2  20   5      216.55      225.82     10.05 o 
  -1  20   5      351.70      340.27     10.03 o 
   0  20   5       45.37       41.51      4.02 o 
   1  20   5       75.04       70.92      6.20 o 
   2  20   5       48.33       67.11      7.93 o 
   3  20   5      193.87      197.77     11.45 o 
   4  20   5       13.73        2.78      5.76 o 
  -6  21   5       37.79       41.36      5.57 o 
  -5  21   5      414.44      428.43     26.13 o 
  -4  21   5      707.35      729.48     16.41 o 
  -3  21   5      435.12      453.86     15.24 o 
  -2  21   5      404.98      409.06     14.28 o 
  -1  21   5       38.30       29.70      4.10 o 
   0  21   5      141.73      148.52      7.41 o 
   1  21   5       52.61       47.72      6.49 o 
   2  21   5     1336.27     1343.97     34.25 o 
   3  21   5        0.98       -6.58      9.44 o 
  -5  22   5       48.96       49.15      6.37 o 
  -4  22   5       66.14       50.19      6.47 o 
  -3  22   5      179.27      177.42      9.47 o 
  -2  22   5      131.40      133.62      8.56 o 
  -1  22   5       49.28       50.78      7.26 o 
   0  22   5      146.56      133.22      7.00 o 
   1  22   5       40.96       40.59      5.56 o 
   2  22   5        4.04        9.77      8.50 o 
  -4  23   5      109.07       99.92      9.70 o 
  -3  23   5       15.04        7.80      4.17 o 
  -2  23   5       40.99       46.76      8.13 o 
  -1  23   5       11.88       18.60      4.71 o 
   0  23   5      123.93      141.92      7.28 o 
 -12   0   6       59.03       75.64      7.59 o 
 -11   0   6     1435.38     1425.14     34.40 o 
 -10   0   6       21.84       21.05      4.70 o 
  -9   0   6     2445.83     2398.52     50.85 o 
  -8   0   6      263.30      259.91     19.65 o 
  -7   0   6     3599.48     3593.69     71.73 o 
  -6   0   6     1174.36     1345.82     41.78 o 
  -5   0   6     9342.11     9389.69    144.06 o 
  -4   0   6      383.02      441.31     10.45 o 
  -3   0   6     4430.69     4468.61     86.69 o 
  -2   0   6       64.41       56.63      2.85 o 
  -1   0   6      162.21      134.12      3.54 o 
   0   0   6      744.71      907.32     16.24 o 
   1   0   6       94.63       37.75      5.41 o 
   2   0   6      300.81      225.13      9.28 o 
   3   0   6      615.25      602.17     16.06 o 
   4   0   6     1315.46     1253.14     27.91 o 
   5   0   6     1606.62     1562.68     34.07 o 
   6   0   6      479.63      457.25     13.30 o 
   7   0   6      135.78      158.25      5.62 o 
   8   0   6        7.93        5.36      2.34 o 
 -12   1   6       22.57       27.96      4.07 o 
 -11   1   6        1.05        0.62      2.96 o 
 -10   1   6        6.15        4.26      2.64 o 
  -9   1   6      567.92      548.19     11.51 o 
  -8   1   6      526.34      479.13     10.13 o 
  -7   1   6      508.13      484.88     16.33 o 
  -6   1   6      205.15      222.18      5.24 o 
  -5   1   6       26.51       43.83      2.16 o 
  -4   1   6       46.96       31.28      3.35 o 
  -3   1   6      321.97      312.08      7.08 o 
  -2   1   6      472.62      544.70      7.42 o 
  -1   1   6      351.33      428.62      6.52 o 
   0   1   6      417.30      566.81      9.18 o 
   1   1   6       14.28       17.83      2.67 o 
   2   1   6      433.62      445.98      8.54 o 
   3   1   6        6.21       14.19      1.90 o 
   4   1   6      103.27       97.11      4.02 o 
   5   1   6       19.92       25.18      2.49 o 
   6   1   6       64.64       64.59      3.08 o 
   7   1   6      743.62      717.61     11.43 o 
   8   1   6        2.05        1.00      1.50 o 
 -12   2   6      111.07      107.50      6.22 o 
 -11   2   6      126.39      111.63      5.98 o 
 -10   2   6       10.12        3.09      2.98 o 
  -9   2   6       21.46       18.45      3.05 o 
  -8   2   6      244.33      236.10      6.81 o 
  -7   2   6      493.58      505.90     11.51 o 
  -6   2   6      374.09      364.52      6.57 o 
  -5   2   6      190.09      173.33      3.85 o 
  -4   2   6      373.75      403.55      5.53 o 
  -3   2   6      255.20      326.57      5.17 o 
  -2   2   6        3.94        1.78      0.98 o 
  -1   2   6        3.97       11.59      1.04 o 
   0   2   6     7666.12     8441.27    100.62 o 
   1   2   6       81.80       99.20      4.69 o 
   2   2   6     2201.95     2391.25     40.27 o 
   3   2   6        0.10       -2.45      1.23 o 
   4   2   6      328.49      353.63      7.61 o 
   5   2   6      289.54      310.51      6.21 o 
   6   2   6      393.01      374.84      7.16 o 
   7   2   6        6.65        8.64      1.97 o 
   8   2   6      186.17      179.34      5.00 o 
 -12   3   6       76.16       77.81      5.54 o 
 -11   3   6       78.90       75.50      5.19 o 
 -10   3   6       55.97       56.84      4.36 o 
  -9   3   6       82.44       82.53      6.07 o 
  -8   3   6       44.80       36.53      3.27 o 
  -7   3   6      365.77      382.36     11.57 o 
  -6   3   6      232.49      275.36      5.19 o 
  -5   3   6      913.36      951.27     11.15 o 
  -4   3   6       26.25       35.68      1.62 o 
  -3   3   6      369.19      387.04      5.87 o 
  -2   3   6       87.30      158.44      3.21 o 
  -1   3   6      745.85      805.75     11.06 o 
   0   3   6      212.56      242.52      4.83 o 
   1   3   6      210.18      210.56      4.99 o 
   2   3   6       71.36       80.99      7.07 o 
   3   3   6       78.54       79.36      3.53 o 
   4   3   6      477.45      465.42      8.03 o 
   5   3   6      418.43      371.17      8.84 o 
   6   3   6     1360.41     1315.06     18.50 o 
   7   3   6      477.71      476.87     11.41 o 
   8   3   6      827.20      862.78     17.76 o 
 -12   4   6        0.02       -2.26      3.17 o 
 -11   4   6       94.88       84.07      5.45 o 
 -10   4   6      151.17      150.26      6.47 o 
  -9   4   6       98.26      105.73      5.34 o 
  -8   4   6        1.30       -0.98      2.28 o 
  -7   4   6      576.06      564.73      9.69 o 
  -6   4   6        2.69        2.86      1.46 o 
  -5   4   6      693.89      660.13      8.36 o 
  -4   4   6      249.17      297.17      4.58 o 
  -3   4   6     2226.01     2259.56     26.05 o 
  -2   4   6      891.03     1026.25     14.04 o 
  -1   4   6      776.73      784.92      9.94 o 
   0   4   6       25.59       41.94      1.81 o 
   1   4   6      449.51      422.03      7.13 o 
   3   4   6       22.75       28.36      2.20 o 
   4   4   6       14.60       14.15      1.80 o 
   5   4   6       10.48        9.59      1.72 o 
   6   4   6       24.77       20.12      2.41 o 
   7   4   6      287.02      307.97      8.93 o 
   8   4   6      147.84      138.75     15.12 o 
 -12   5   6       48.34       45.20      4.80 o 
 -11   5   6      316.68      312.68      9.22 o 
 -10   5   6        0.58        0.43      2.59 o 
  -9   5   6     1156.79     1111.29     19.28 o 
  -8   5   6     1581.29     1585.13     25.12 o 
  -7   5   6      421.26      381.24      7.86 o 
  -6   5   6     2965.80     2986.42     34.36 o 
  -5   5   6      836.62      837.53     10.23 o 
  -4   5   6    11652.49    12087.73    121.00 o 
  -3   5   6     2098.27     2200.05     28.07 o 
  -2   5   6    18712.78    20166.03    215.81 o 
  -1   5   6      256.27      261.06      4.17 o 
   0   5   6     4346.78     4493.06     49.24 o 
   1   5   6     1365.28     1308.09     19.36 o 
   2   5   6      424.46      404.80      7.76 o 
   3   5   6     3650.41     3462.33     43.03 o 
   4   5   6       20.11       23.92      3.30 o 
   5   5   6       30.08       28.98      2.57 o 
   6   5   6       16.83       23.86      2.58 o 
   7   5   6      189.21      194.89      7.43 o 
   8   5   6       86.17       90.61      5.76 o 
 -12   6   6      273.82      279.79     10.39 o 
 -11   6   6       20.45       25.29      3.99 o 
 -10   6   6       65.70       67.71      4.79 o 
  -9   6   6       89.31      109.58      6.70 o 
  -8   6   6       74.72       80.28      4.56 o 
  -7   6   6        6.50        8.93      2.16 o 
  -6   6   6       42.00       43.17      2.50 o 
  -5   6   6      278.71      303.41      4.96 o 
  -4   6   6      311.21      295.86      6.10 o 
  -3   6   6        0.02       -1.57      0.79 o 
  -2   6   6     1302.07     1450.17     16.10 o 
  -1   6   6       70.88       69.82      2.25 o 
   0   6   6        6.52        2.04      1.04 o 
   1   6   6        0.76        0.77      0.87 o 
   2   6   6       56.30       70.20      3.20 o 
   3   6   6     1858.89     1889.92     24.98 o 
   4   6   6       37.07       37.25      2.90 o 
   5   6   6       82.11       70.55      3.72 o 
   6   6   6       32.77       37.74      3.03 o 
   7   6   6        9.84       14.52      2.56 o 
   8   6   6        0.11        2.30      3.01 o 
 -12   7   6       47.60       41.97      5.56 o 
 -11   7   6       16.61       16.82      3.78 o 
 -10   7   6       37.57       36.69      4.08 o 
  -9   7   6      130.22      117.08      5.78 o 
  -8   7   6        0.14       -1.97      2.02 o 
  -7   7   6        9.71        4.64      1.87 o 
  -6   7   6      679.98      657.11      9.77 o 
  -5   7   6      209.10      234.50      4.56 o 
  -4   7   6      151.97      127.29      2.83 o 
  -3   7   6      207.04      219.22      4.00 o 
  -2   7   6     1607.13     1612.80     17.76 o 
  -1   7   6     1829.09     1918.34     20.76 o 
   0   7   6        8.56        7.56      0.93 o 
   1   7   6      167.78      181.35      5.10 o 
   2   7   6      258.96      254.36      6.21 o 
   3   7   6     2504.85     2442.65     35.01 o 
   4   7   6      105.89      119.00      4.56 o 
   5   7   6      984.58     1002.16     16.77 o 
   6   7   6        5.51        0.74      1.98 o 
   7   7   6      165.53      175.54      5.78 o 
   8   7   6        0.04       -1.78      4.71 o 
 -11   8   6       59.91       67.73      6.10 o 
 -10   8   6       70.74       85.57      5.48 o 
  -9   8   6       22.69       19.76      2.98 o 
  -8   8   6      169.01      204.63      5.47 o 
  -7   8   6      524.86      534.89      8.94 o 
  -6   8   6        0.07        1.23      1.58 o 
  -5   8   6      282.68      230.47      4.47 o 
  -4   8   6       22.29       29.00      1.63 o 
  -3   8   6     1112.98     1210.34     15.98 o 
  -2   8   6      265.96      249.46     14.38 o 
  -1   8   6      469.93      502.46      6.48 o 
   0   8   6      237.05      273.60      4.16 o 
   1   8   6       84.24       77.46      2.86 o 
   2   8   6      144.03      119.30      3.89 o 
   3   8   6      719.89      718.82     12.96 o 
   4   8   6      141.25      140.08      5.96 o 
   5   8   6       52.10       54.07      3.62 o 
   6   8   6        2.27       -1.44      2.07 o 
   7   8   6      638.63      664.43     12.93 o 
 -11   9   6       23.52       26.54      7.06 o 
 -10   9   6      150.23      162.77      7.11 o 
  -9   9   6       38.19       32.27      3.39 o 
  -8   9   6        2.80        2.39      2.03 o 
  -7   9   6      221.53      233.94      5.67 o 
  -6   9   6       38.02       39.84      2.51 o 
  -5   9   6      427.03      409.13      6.03 o 
  -4   9   6      106.44      105.64      2.74 o 
  -3   9   6      536.10      563.74      6.80 o 
  -2   9   6      945.25      852.44     12.45 o 
  -1   9   6       77.46       83.68      2.74 o 
   0   9   6      218.88      210.34      3.99 o 
   1   9   6      161.09      156.99      4.88 o 
   2   9   6       15.91       12.42      2.06 o 
   3   9   6       30.03       31.75      2.98 o 
   4   9   6      150.33      153.41      5.47 o 
   5   9   6        4.78        1.64      2.16 o 
   6   9   6      813.53      811.85     14.98 o 
   7   9   6        7.76        5.09      2.61 o 
 -11  10   6        0.13        3.83      3.97 o 
 -10  10   6      384.45      388.86     10.37 o 
  -9  10   6      124.40      134.28      8.13 o 
  -8  10   6      537.61      537.44      9.53 o 
  -7  10   6      163.91      169.68      5.01 o 
  -6  10   6      412.74      411.68      7.52 o 
  -5  10   6     2036.30     2041.33     21.29 o 
  -4  10   6      101.11       95.04      2.66 o 
  -3  10   6     2486.35     2429.46     24.62 o 
  -2  10   6      212.77      212.80      5.20 o 
  -1  10   6     3304.84     3355.76     35.23 o 
   0  10   6     1467.18     1398.60     16.12 o 
   1  10   6     3139.32     3105.54     39.26 o 
   2  10   6      382.35      369.08      7.55 o 
   3  10   6      388.83      378.89      8.79 o 
   4  10   6        5.31        4.69      2.21 o 
   5  10   6       97.05       93.44      4.98 o 
   6  10   6      613.33      634.53     14.87 o 
   7  10   6       25.23       21.09      5.44 o 
 -11  11   6        3.34        2.82      4.84 o 
 -10  11   6      130.41      124.90      6.72 o 
  -9  11   6        0.06        0.00      3.44 o 
  -8  11   6       39.12       42.56      3.59 o 
  -7  11   6        1.32       -1.40      1.97 o 
  -6  11   6      215.54      199.11      4.79 o 
  -5  11   6      413.64      388.18      6.05 o 
  -4  11   6      412.90      393.60      5.65 o 
  -3  11   6      141.85      154.01      3.45 o 
  -2  11   6      319.50      300.78      5.80 o 
  -1  11   6       24.85       24.58      1.90 o 
   0  11   6       14.30       12.50      1.52 o 
   1  11   6      179.12      172.70      5.08 o 
   2  11   6      145.96      142.31      4.81 o 
   3  11   6      234.94      245.86      9.67 o 
   4  11   6        5.61        2.11      2.25 o 
   5  11   6       19.17       15.03      3.91 o 
   6  11   6      353.62      346.71      9.14 o 
   7  11   6       80.05       76.30      4.96 o 
 -11  12   6      344.64      360.74     10.84 o 
 -10  12   6        2.01        2.19      3.39 o 
  -9  12   6        0.11       -2.56      2.59 o 
  -8  12   6       16.69       15.80      3.01 o 
  -7  12   6      334.83      354.35      8.18 o 
  -6  12   6      276.10      268.03      5.65 o 
  -5  12   6        6.07        3.56      1.72 o 
  -4  12   6      382.36      365.94      6.18 o 
  -3  12   6      956.40      917.92     10.86 o 
  -2  12   6       13.07       12.94      1.72 o 
  -1  12   6     1813.22     1840.31     20.85 o 
   0  12   6      154.59      148.60      3.74 o 
   1  12   6        0.84        0.16      1.82 o 
   2  12   6        0.37        0.64      1.92 o 
   3  12   6      821.68      824.48     13.60 o 
   4  12   6      636.61      647.07     13.22 o 
   5  12   6       77.39       62.90      4.52 o 
   6  12   6      175.52      192.57      6.97 o 
   7  12   6        0.43        3.70      2.87 o 
 -10  13   6      185.70      196.37      8.36 o 
  -9  13   6      356.85      398.78      9.63 o 
  -8  13   6        2.24        1.78      2.65 o 
  -7  13   6      521.31      545.74     10.70 o 
  -6  13   6      132.77      121.18      4.43 o 
  -5  13   6      903.11      862.50     11.43 o 
  -4  13   6      260.64      270.92      5.95 o 
  -3  13   6       47.88       49.11      2.56 o 
  -2  13   6      154.75      152.65      4.02 o 
  -1  13   6      142.66      177.49      5.02 o 
   0  13   6       66.19       85.59      3.17 o 
   1  13   6      119.42      115.15      5.42 o 
   2  13   6      397.90      431.20      8.97 o 
   3  13   6      288.50      271.90      7.05 o 
   4  13   6      249.45      241.25      7.69 o 
   5  13   6      373.12      417.30     10.47 o 
   6  13   6        4.43        5.93      2.93 o 
 -10  14   6       24.67       33.94      4.65 o 
  -9  14   6      338.55      351.73      9.14 o 
  -8  14   6        1.19        3.63      3.12 o 
  -7  14   6        8.04        6.89      2.66 o 
  -6  14   6      259.30      240.23      6.54 o 
  -5  14   6      160.47      159.51      4.52 o 
  -4  14   6      612.51      595.96     13.97 o 
  -3  14   6      678.20      733.55     10.73 o 
  -2  14   6       25.99       20.96      1.98 o 
  -1  14   6       77.02       88.28      3.98 o 
   0  14   6        1.66        1.89      1.45 o 
   1  14   6       67.30       74.09      4.12 o 
   2  14   6       15.77       11.12      2.57 o 
   3  14   6      499.88      486.18     10.01 o 
   4  14   6      300.06      302.74      8.88 o 
   5  14   6      240.32      248.76      8.17 o 
   6  14   6      313.26      318.78     13.59 o 
 -10  15   6       15.05       21.66      4.11 o 
  -9  15   6      179.29      186.01      7.30 o 
  -8  15   6        0.53        1.05      2.91 o 
  -7  15   6       24.88       24.15      3.47 o 
  -6  15   6       67.37       61.89      3.82 o 
  -5  15   6      140.82      156.24      7.80 o 
  -4  15   6      689.08      686.71     13.05 o 
  -3  15   6       24.26       19.52      2.17 o 
  -2  15   6        2.97       -0.12      1.44 o 
  -1  15   6     1045.61     1019.99     15.76 o 
   0  15   6      560.84      556.33     10.10 o 
   1  15   6      248.32      259.64      7.05 o 
   2  15   6      477.67      473.40      9.96 o 
   3  15   6       54.82       54.34      4.09 o 
   4  15   6        0.93        3.64      2.62 o 
   5  15   6      411.70      442.64     11.33 o 
   6  15   6        1.24        0.40      3.75 o 
  -9  16   6       18.56       12.46      4.12 o 
  -8  16   6       35.67       43.19      4.26 o 
  -7  16   6      684.29      673.61     20.02 o 
  -6  16   6        3.54        4.48      3.22 o 
  -5  16   6      432.11      428.82      9.75 o 
  -4  16   6      364.70      337.81      8.42 o 
  -3  16   6        9.58        8.02      2.21 o 
  -2  16   6       58.49       52.43      4.15 o 
  -1  16   6      132.77      116.74      5.15 o 
   0  16   6      356.08      345.68      7.63 o 
   1  16   6      115.50      121.03      6.09 o 
   2  16   6       90.87       74.59      4.60 o 
   3  16   6       14.13       14.25      3.03 o 
   4  16   6      187.56      192.47      6.89 o 
   5  16   6       70.59       64.58      5.36 o 
  -9  17   6      204.10      195.78     14.27 o 
  -8  17   6      337.20      375.66     15.05 o 
  -7  17   6      172.40      162.71     24.71 o 
  -6  17   6      571.82      590.02     35.09 o 
  -5  17   6        0.15        2.20      2.64 o 
  -4  17   6     1242.89     1195.30     20.22 o 
  -3  17   6      216.08      220.93      7.24 o 
  -2  17   6     2568.04     2493.86     42.31 o 
  -1  17   6       26.52       23.10      2.75 o 
   0  17   6     1197.13     1172.11     17.96 o 
   1  17   6       63.73       51.16      5.92 o 
   2  17   6      881.15      935.28     21.97 o 
   3  17   6      280.49      268.92      7.85 o 
   4  17   6      140.62      140.47      6.52 o 
   5  17   6       96.20       84.55      6.05 o 
  -8  18   6      143.48      113.19      9.92 o 
  -7  18   6        5.29        2.96      5.17 o 
  -6  18   6      679.75      703.24     22.68 o 
  -5  18   6       30.45       26.43      3.40 o 
  -4  18   6      185.43      206.29      6.80 o 
  -3  18   6       50.50       45.97      4.03 o 
  -2  18   6        4.63        4.89      2.81 o 
  -1  18   6        1.95        3.42      2.50 o 
   0  18   6        0.97        0.08      2.34 o 
   1  18   6       43.35       48.68      5.38 o 
   2  18   6      294.66      315.26     11.06 o 
   3  18   6       11.83        7.67      3.13 o 
   4  18   6      150.80      144.15      6.78 o 
  -8  19   6       20.24       22.48      6.87 o 
  -7  19   6        0.71       -6.95      5.09 o 
  -6  19   6      151.63      186.17     10.34 o 
  -5  19   6      392.94      400.09     16.89 o 
  -4  19   6      173.78      173.54     10.84 o 
  -3  19   6      111.17      129.85      5.99 o 
  -2  19   6      526.04      515.74     12.96 o 
  -1  19   6       30.14       31.43      3.68 o 
   0  19   6      626.75      611.81     13.47 o 
   1  19   6       13.84       10.57      4.07 o 
   2  19   6       14.76        4.56      4.11 o 
   3  19   6        0.14       -1.32      3.85 o 
   4  19   6       64.82       55.48      6.55 o 
  -7  20   6       45.00       49.03      7.72 o 
  -6  20   6       44.63       33.08      5.00 o 
  -5  20   6       99.33      105.61      5.77 o 
  -4  20   6      128.86      140.84      6.71 o 
  -3  20   6       16.27       15.33      4.17 o 
  -2  20   6        9.12       12.11      3.41 o 
  -1  20   6      163.64      174.76      7.32 o 
   0  20   6      256.46      260.22      7.87 o 
   1  20   6       22.30       23.55      4.44 o 
   2  20   6      296.85      287.01     13.49 o 
   3  20   6      158.18      155.98     11.46 o 
  -6  21   6        9.60       16.62      4.45 o 
  -5  21   6        0.85        3.31      3.17 o 
  -4  21   6      306.12      299.69      9.51 o 
  -3  21   6      109.69      103.13      7.85 o 
  -2  21   6      501.28      548.16     17.20 o 
  -1  21   6       30.62       38.42      5.69 o 
   0  21   6       53.22       47.63      5.54 o 
   1  21   6       29.83       20.62      8.47 o 
   2  21   6       69.62       74.09      9.20 o 
  -5  22   6      737.54      735.35     16.64 o 
  -4  22   6       68.08       66.79      6.81 o 
  -3  22   6      876.04      873.70     43.95 o 
  -2  22   6        5.79       10.60      3.96 o 
  -1  22   6     1943.09     2028.79     36.50 o 
   0  22   6       23.74       23.47      4.96 o 
   1  22   6     1093.75     1080.69     23.95 o 
  -3  23   6       18.56       21.59      4.85 o 
  -2  23   6       61.72       65.55      6.76 o 
  -1  23   6      380.29      417.37     14.80 o 
 -12   1   7      409.23      440.64     11.48 o 
 -11   1   7       33.73       35.44      4.22 o 
 -10   1   7      521.34      513.25     11.98 o 
  -9   1   7       50.98       44.88      3.86 o 
  -8   1   7     1472.77     1415.16     22.89 o 
  -7   1   7      443.08      419.40      7.68 o 
  -6   1   7      472.81      402.00      7.27 o 
  -5   1   7      570.65      537.35      7.33 o 
  -4   1   7      218.81      188.16      4.95 o 
  -3   1   7     1427.74     1383.25     18.55 o 
  -2   1   7      841.26      860.07     11.03 o 
  -1   1   7     3225.49     3272.16     37.00 o 
   0   1   7       26.81       40.15      1.91 o 
   2   1   7       50.93       33.07      4.32 o 
   3   1   7      898.78      898.83     15.34 o 
   4   1   7       13.47        5.02      1.86 o 
   5   1   7       79.50       78.66      4.08 o 
   6   1   7        7.41        7.89      1.96 o 
   7   1   7        1.00       -0.04      2.04 o 
   8   1   7       65.36       71.62      3.57 o 
 -12   2   7       60.03       64.88      5.86 o 
 -11   2   7       51.65       47.97      4.54 o 
 -10   2   7       74.11       68.45      4.90 o 
  -9   2   7      693.64      717.15     14.07 o 
  -8   2   7        4.69        1.63      2.35 o 
  -7   2   7      412.54      422.86      7.75 o 
  -6   2   7       22.29       14.59      2.28 o 
  -5   2   7      285.41      334.12      4.69 o 
  -4   2   7       34.97       26.48      1.61 o 
  -3   2   7      340.96      316.60      5.62 o 
  -2   2   7      117.93      127.96      2.54 o 
  -1   2   7       30.00       31.09      2.62 o 
   0   2   7       12.92       20.79      1.60 o 
   1   2   7     1285.81     1387.33     25.28 o 
   2   2   7        1.21       -0.19      1.67 o 
   3   2   7     1211.50     1055.95     17.45 o 
   4   2   7        2.10        1.46      1.71 o 
   5   2   7      143.44      127.20      4.23 o 
   6   2   7      130.76      131.30      4.42 o 
   7   2   7      262.78      263.66      6.74 o 
 -12   3   7       38.07       39.31      5.06 o 
 -11   3   7      186.65      185.00      7.55 o 
 -10   3   7      186.34      184.09      7.02 o 
  -9   3   7       97.99       92.16      5.13 o 
  -8   3   7      240.68      230.77      8.11 o 
  -7   3   7       84.78       81.61      3.30 o 
  -6   3   7        0.02       -1.09      1.44 o 
  -5   3   7      109.89       91.43      2.32 o 
  -4   3   7       73.43       89.94      3.05 o 
  -3   3   7      927.17      868.24     21.82 o 
  -2   3   7       32.81       25.50      1.39 o 
  -1   3   7        8.88       17.73      1.18 o 
   0   3   7      179.90      183.74      3.83 o 
   1   3   7       87.49       82.43      4.57 o 
   2   3   7      204.85      188.44      6.39 o 
   3   3   7      526.13      557.06     10.77 o 
   4   3   7       31.95       29.56      2.40 o 
   5   3   7      207.03      227.77      6.31 o 
   6   3   7       15.88        9.73      2.09 o 
   7   3   7       47.99       46.44      5.51 o 
 -12   4   7        9.89        4.73      3.35 o 
 -11   4   7      524.83      533.10     12.58 o 
 -10   4   7      240.79      259.07     10.85 o 
  -9   4   7     1810.00     1763.83     28.05 o 
  -8   4   7       36.15       44.72      3.65 o 
  -7   4   7     1078.13     1094.27     17.41 o 
  -6   4   7      779.20      762.30     10.80 o 
  -5   4   7       47.45       45.50      2.29 o 
  -4   4   7      920.15      923.62     11.13 o 
  -3   4   7        1.10       -0.22      0.78 o 
  -2   4   7      755.61      700.41      8.16 o 
  -1   4   7       29.49       37.30      1.97 o 
   0   4   7     2335.68     2333.10     24.96 o 
   1   4   7        0.40        3.83      1.01 o 
   2   4   7      249.42      231.75      6.04 o 
   3   4   7      382.91      362.50      7.09 o 
   4   4   7      108.74      101.30      3.78 o 
   5   4   7     2195.30     2232.80     29.57 o 
   6   4   7       10.98        9.11      2.25 o 
   7   4   7      180.25      199.72      6.06 o 
 -12   5   7        0.01       -1.76      3.37 o 
 -11   5   7        4.43        3.47      3.24 o 
 -10   5   7      126.80      117.21      7.65 o 
  -9   5   7      322.51      321.00      8.75 o 
  -8   5   7      289.70      292.48      6.92 o 
  -7   5   7       38.32       39.93      3.05 o 
  -6   5   7      176.92      174.66      4.44 o 
  -5   5   7      157.50      155.58      3.53 o 
  -4   5   7      780.91      810.22     10.05 o 
  -3   5   7     1582.53     1650.87     21.84 o 
  -2   5   7      370.78      409.75      5.47 o 
  -1   5   7        1.89        1.65      0.89 o 
   0   5   7       52.95       40.26      1.99 o 
   1   5   7       95.05       92.97      4.14 o 
   2   5   7       95.22      101.17      5.04 o 
   3   5   7      846.14      826.85     12.80 o 
   4   5   7      193.92      178.73      4.92 o 
   5   5   7        9.84        8.56      2.16 o 
   6   5   7      157.68      167.74      6.56 o 
   7   5   7        8.30        7.01      2.41 o 
 -12   6   7        1.51        5.01      3.57 o 
 -11   6   7      538.93      535.83     12.87 o 
 -10   6   7      155.53      159.59      6.83 o 
  -9   6   7     1460.68     1470.96     24.50 o 
  -8   6   7       48.53       55.22      3.61 o 
  -7   6   7      449.40      412.11      8.27 o 
  -6   6   7        6.23       11.02      1.38 o 
  -5   6   7     2270.21     2174.63     23.82 o 
  -4   6   7     3839.70     3794.45     64.54 o 
  -3   6   7      435.80      429.58      6.23 o 
  -2   6   7     2069.82     2031.26     20.55 o 
  -1   6   7       31.78       28.58      1.53 o 
   0   6   7     3269.55     3228.90     36.22 o 
   1   6   7      229.52      226.30      6.08 o 
   2   6   7     1784.26     1737.22     23.40 o 
   3   6   7      237.57      218.94      5.43 o 
   4   6   7      193.98      202.47      6.93 o 
   5   6   7      300.14      296.49      7.88 o 
   6   6   7      347.89      359.14      8.43 o 
   7   6   7      109.95      121.83      5.22 o 
 -12   7   7      100.51       93.07      7.47 o 
 -11   7   7      173.80      182.78      9.49 o 
 -10   7   7      289.64      309.47      9.15 o 
  -9   7   7      121.09      112.57      5.88 o 
  -8   7   7      114.63      108.15      4.74 o 
  -7   7   7      549.70      593.98     10.56 o 
  -6   7   7        1.15        1.80      1.33 o 
  -5   7   7      135.89      147.37      3.66 o 
  -4   7   7      128.06      114.26      4.98 o 
  -3   7   7       42.12       43.64      1.92 o 
  -2   7   7      233.88      228.55      3.62 o 
  -1   7   7      128.34      119.10      2.76 o 
   0   7   7     3338.05     3341.90     35.13 o 
   1   7   7        1.09        3.62      1.35 o 
   2   7   7     7161.00     6949.47     92.98 o 
   3   7   7      742.53      746.97     20.21 o 
   4   7   7     1846.35     1830.52     27.78 o 
   5   7   7       72.97       81.36      4.35 o 
   6   7   7      239.73      254.07      7.17 o 
   7   7   7      397.88      407.94     13.27 o 
 -12   8   7       99.82      106.64     14.01 o 
 -11   8   7        7.84       11.20      4.29 o 
 -10   8   7      225.17      221.99      7.99 o 
  -9   8   7      128.96      121.51      6.10 o 
  -8   8   7       12.37       10.31      2.57 o 
  -7   8   7       81.49       72.04      3.95 o 
  -6   8   7       44.33       31.46      2.09 o 
  -5   8   7      374.61      385.68      6.54 o 
  -4   8   7      268.70      273.66      5.84 o 
  -3   8   7      103.87       98.69      2.82 o 
  -2   8   7       18.64       29.82      1.54 o 
  -1   8   7        7.62       10.97      1.54 o 
   0   8   7      789.72      707.94     14.68 o 
   1   8   7      359.30      323.40      6.79 o 
   2   8   7      222.80      221.83      6.40 o 
   3   8   7     2055.15     1982.59     29.79 o 
   4   8   7      363.98      360.28      8.61 o 
   5   8   7      362.19      357.24      8.67 o 
   6   8   7      126.10      127.84      5.65 o 
   7   8   7       68.49       66.23      5.72 o 
 -11   9   7        9.31        4.90      3.84 o 
 -10   9   7        4.25        1.66      3.18 o 
  -9   9   7       30.26       25.95      3.79 o 
  -8   9   7      130.03      130.73      5.26 o 
  -7   9   7     1494.23     1513.87     23.08 o 
  -6   9   7      680.68      696.52      9.54 o 
  -5   9   7      195.06      162.11      4.82 o 
  -4   9   7      102.72       97.02      3.68 o 
  -3   9   7      188.64      161.62      3.92 o 
  -2   9   7        2.21        2.80      1.00 o 
  -1   9   7      929.73      895.31     11.22 o 
   0   9   7     1190.15     1188.73     15.47 o 
   1   9   7     3669.52     3616.13     45.21 o 
   2   9   7      204.14      193.96      5.37 o 
   3   9   7        0.91        1.57      2.09 o 
   4   9   7      176.38      175.21      6.11 o 
   5   9   7        5.53        8.18      2.58 o 
   6   9   7       37.02       38.05      3.74 o 
   7   9   7        0.50       -0.75      2.49 o 
 -11  10   7       19.12       14.07      4.64 o 
 -10  10   7       30.48       27.83      5.02 o 
  -9  10   7      382.68      399.14      9.18 o 
  -8  10   7       42.43       38.55      3.54 o 
  -7  10   7        8.12       14.28      2.65 o 
  -6  10   7      354.33      359.07      6.17 o 
  -5  10   7      385.72      380.16      6.38 o 
  -4  10   7       90.65      110.80      3.01 o 
  -3  10   7        0.05       -1.10      1.16 o 
  -2  10   7       46.32       56.46      2.45 o 
  -1  10   7     1217.99     1265.99     15.04 o 
   0  10   7     1825.04     1832.85     22.49 o 
   1  10   7     2155.45     2158.34     28.72 o 
   2  10   7      369.46      346.73      7.48 o 
   3  10   7       10.58        7.54      3.73 o 
   4  10   7      317.88      301.21      9.77 o 
   5  10   7       11.02        6.21      2.62 o 
   6  10   7       18.07       21.23      3.29 o 
 -11  11   7       51.51       58.16      8.80 o 
 -10  11   7      381.88      423.25     13.26 o 
  -9  11   7       83.85       78.06      7.78 o 
  -8  11   7     1540.04     1586.24     23.31 o 
  -7  11   7      228.34      238.73      6.67 o 
  -6  11   7      346.49      382.12      6.51 o 
  -5  11   7     1407.84     1415.12     18.29 o 
  -4  11   7      767.24      722.36      9.62 o 
  -3  11   7     2114.25     2126.44     22.13 o 
  -2  11   7      450.29      472.98      8.46 o 
  -1  11   7     1941.22     1908.46     21.52 o 
   0  11   7        6.52        9.16      1.42 o 
   1  11   7     2907.84     2918.62     37.65 o 
   2  11   7       39.18       37.32      3.09 o 
   3  11   7      396.35      404.03      9.67 o 
   4  11   7      125.84      129.18      5.94 o 
   5  11   7       22.59       22.18      3.39 o 
   6  11   7       11.87       11.45      2.99 o 
 -11  12   7        1.31       -0.58      4.63 o 
 -10  12   7      318.11      340.65     12.07 o 
  -9  12   7       62.09       61.91      8.12 o 
  -8  12   7        6.51       10.45      4.31 o 
  -7  12   7      383.60      385.52      8.67 o 
  -6  12   7       65.18       68.99      3.07 o 
  -5  12   7      435.13      411.34      6.86 o 
  -4  12   7      179.82      166.61      3.94 o 
  -3  12   7      641.24      580.51      8.43 o 
  -2  12   7      401.44      340.50      6.06 o 
  -1  12   7     2614.76     2499.27     27.49 o 
   0  12   7        0.18        0.33      1.29 o 
   1  12   7     1011.51     1000.17     15.73 o 
   2  12   7       27.08       28.63      2.96 o 
   3  12   7      434.22      431.32     10.34 o 
   4  12   7       93.27      106.03      5.64 o 
   5  12   7      646.49      635.52     14.14 o 
   6  12   7       43.64       40.19      4.31 o 
 -10  13   7       61.07       74.80      5.86 o 
  -9  13   7       58.74       66.72      5.34 o 
  -8  13   7       95.52      102.51      5.33 o 
  -7  13   7      146.42      138.35      6.25 o 
  -6  13   7       20.41       16.91      2.18 o 
  -5  13   7      249.93      261.25      5.30 o 
  -4  13   7       37.24       41.85      2.54 o 
  -3  13   7       93.23      113.01      4.86 o 
  -2  13   7      511.75      393.72      9.82 o 
  -1  13   7       72.53       64.55      3.47 o 
   0  13   7       10.26        1.27      1.37 o 
   1  13   7      109.31      122.65      5.85 o 
   2  13   7        0.89       -1.35      3.03 o 
   3  13   7       36.40       37.98      3.42 o 
   4  13   7       95.57       89.74      5.48 o 
   5  13   7       36.91       30.66      3.92 o 
   6  13   7      177.61      158.81      7.19 o 
 -10  14   7        4.10        4.66      3.91 o 
  -9  14   7      280.47      318.99      8.75 o 
  -8  14   7        1.55        1.55      2.87 o 
  -7  14   7        6.85        4.45      3.37 o 
  -6  14   7      196.43      197.79      5.06 o 
  -5  14   7        1.06       -0.10      1.78 o 
  -4  14   7       10.95        8.73      2.06 o 
  -3  14   7       25.82       17.91      2.18 o 
  -2  14   7       58.07       79.08      3.91 o 
  -1  14   7        6.40       -1.25      1.65 o 
   0  14   7       20.78       25.18      2.25 o 
   1  14   7      218.02      220.13      6.44 o 
   2  14   7        0.01        0.48      2.27 o 
   3  14   7      136.11      148.60      5.97 o 
   4  14   7        0.63       -3.60      2.47 o 
   5  14   7       63.19       59.03      5.02 o 
 -10  15   7      270.92      303.85     10.14 o 
  -9  15   7        0.71       -0.71      3.06 o 
  -8  15   7      184.10      189.20      8.73 o 
  -7  15   7      116.74      117.00      7.24 o 
  -6  15   7      456.62      454.90      8.90 o 
  -5  15   7      332.35      328.44      8.29 o 
  -4  15   7      346.22      342.84     12.04 o 
  -3  15   7      859.38      807.35     12.70 o 
  -2  15   7       63.58       66.69      3.75 o 
  -1  15   7      107.51      102.43      4.31 o 
   0  15   7      265.02      255.41      6.23 o 
   1  15   7      169.95      192.30      6.28 o 
   2  15   7        3.07       -2.02      2.23 o 
   3  15   7       66.27       72.79      5.26 o 
   4  15   7       45.78       55.79      6.11 o 
   5  15   7       17.47       12.05      3.68 o 
  -9  16   7      257.27      283.10     12.45 o 
  -8  16   7      593.86      575.70     18.72 o 
  -7  16   7      176.48      180.01      6.87 o 
  -6  16   7      867.44      867.24     18.13 o 
  -5  16   7      305.46      294.94      7.95 o 
  -4  16   7     1907.18     1812.65     32.03 o 
  -3  16   7       22.14       33.48      6.31 o 
  -2  16   7     1360.71     1394.94     20.62 o 
  -1  16   7      256.02      251.61      6.63 o 
   0  16   7      336.75      383.45     16.09 o 
   1  16   7       15.54       17.18      3.38 o 
   2  16   7      251.73      270.89      7.74 o 
   3  16   7      372.24      384.36      9.38 o 
   4  16   7      239.97      229.41      8.78 o 
  -9  17   7      104.07      107.07      9.69 o 
  -8  17   7      172.27      172.89     11.41 o 
  -7  17   7        4.74        6.71      3.75 o 
  -6  17   7      106.39      120.53      5.46 o 
  -5  17   7        5.87       10.59      2.78 o 
  -4  17   7        0.12        4.20      2.67 o 
  -3  17   7      510.32      511.27     16.96 o 
  -2  17   7      240.90      248.50      7.43 o 
  -1  17   7      711.06      686.06     12.32 o 
   0  17   7      461.38      481.70     11.44 o 
   1  17   7        1.30        2.38      3.39 o 
   2  17   7      482.36      480.26     10.71 o 
   3  17   7      101.45      110.92      5.90 o 
   4  17   7      310.66      306.14      9.61 o 
  -8  18   7       54.49       62.56     16.80 o 
  -7  18   7       53.67       59.90      5.89 o 
  -6  18   7       45.65       48.64      5.23 o 
  -5  18   7      483.84      494.89     11.17 o 
  -4  18   7      211.03      230.13      7.88 o 
  -3  18   7      387.23      364.13      9.77 o 
  -2  18   7        3.54        8.18      2.90 o 
  -1  18   7       23.57       29.00      3.49 o 
   0  18   7       34.40       30.37      4.77 o 
   1  18   7      263.15      291.76     15.58 o 
   2  18   7       73.85       73.56      6.67 o 
   3  18   7      138.11      130.74      6.53 o 
  -8  19   7      136.47      122.88     10.42 o 
  -7  19   7      236.44      244.44      9.93 o 
  -6  19   7      138.59      137.04      8.21 o 
  -5  19   7      445.17      443.40     11.73 o 
  -4  19   7      286.78      315.23     16.72 o 
  -3  19   7       75.97       86.75     12.04 o 
  -2  19   7      338.52      335.53     13.59 o 
  -1  19   7      134.51      154.31      8.75 o 
   0  19   7     1012.12      992.29     23.71 o 
   1  19   7       47.92       29.88      5.19 o 
   2  19   7       47.70       35.45      5.89 o 
   3  19   7        4.07       -0.40      4.45 o 
  -7  20   7       44.30       50.91      5.71 o 
  -6  20   7       38.71       39.67      5.79 o 
  -5  20   7      404.00      400.18     11.20 o 
  -4  20   7       70.48       61.01      5.00 o 
  -3  20   7      546.84      527.23     16.71 o 
  -2  20   7       19.43       20.16      3.76 o 
  -1  20   7      232.40      230.86      9.30 o 
   0  20   7      102.82      102.22      7.24 o 
   1  20   7       19.61       26.85      6.71 o 
   2  20   7      136.99      140.74     10.93 o 
  -6  21   7      319.18      313.93     12.78 o 
  -5  21   7       46.92       46.35      4.74 o 
  -4  21   7       91.91       82.31     18.73 o 
  -3  21   7      690.09      650.83     19.44 o 
  -2  21   7       44.68       40.46      4.51 o 
  -1  21   7     1404.68     1460.81     27.86 o 
   0  21   7       36.30       26.45      7.23 o 
   1  21   7      118.75      118.22     10.38 o 
  -4  22   7       23.41       26.05      5.18 o 
  -3  22   7       66.42       69.63      6.93 o 
  -2  22   7        3.62        4.39      3.92 o 
  -1  22   7       94.38       76.20      5.77 o 
   0  22   7       82.94       84.49      7.16 o 
 -12   0   8       92.18       89.84      8.46 o 
 -11   0   8      280.59      270.89     12.38 o 
 -10   0   8      937.08      931.43     24.80 o 
  -9   0   8       45.42       41.97     10.74 o 
  -8   0   8      306.30      255.50     10.56 o 
  -7   0   8       39.22       29.20      3.35 o 
  -6   0   8      987.59     1027.40     23.10 o 
  -5   0   8       18.48       28.75      2.65 o 
  -4   0   8     2619.71     2607.66     42.78 o 
  -3   0   8      881.04      836.41     15.73 o 
  -2   0   8      641.76      613.74     10.49 o 
  -1   0   8       26.17       14.41      2.18 o 
   0   0   8      734.61      716.66     14.20 o 
   1   0   8      678.13      488.51     18.33 o 
   2   0   8       58.55       83.32      5.91 o 
   3   0   8      149.05      112.84      6.86 o 
   4   0   8       22.31       23.13      6.62 o 
   5   0   8       71.49       68.52      6.05 o 
   6   0   8      231.98      226.26      9.77 o 
   7   0   8       74.06       92.94      5.18 o 
 -12   1   8      145.52      135.95      7.25 o 
 -11   1   8      101.37       91.10      5.95 o 
 -10   1   8      308.56      317.80      9.19 o 
  -9   1   8        3.68        6.81      3.37 o 
  -8   1   8        0.04       -2.28      1.90 o 
  -7   1   8      179.98      172.70      6.83 o 
  -6   1   8      299.87      304.22      5.54 o 
  -5   1   8      678.74      706.87      8.96 o 
  -4   1   8      221.22      187.86      5.40 o 
  -3   1   8        1.16        3.52      1.21 o 
  -2   1   8      129.06      119.94      2.38 o 
  -1   1   8     1312.33     1370.41     17.10 o 
   0   1   8      452.85      481.47      7.46 o 
   1   1   8     1952.97     1958.61     35.16 o 
   2   1   8      214.03      197.44      5.80 o 
   3   1   8      792.27      755.55     13.90 o 
   4   1   8       73.11       59.98      3.91 o 
   5   1   8     1682.94     1658.76     26.49 o 
   6   1   8      126.14      133.37      4.72 o 
   7   1   8      303.15      277.68      7.72 o 
 -12   2   8        6.69        9.78      3.69 o 
 -11   2   8       99.40       92.20      5.87 o 
 -10   2   8       56.45       48.34      6.55 o 
  -9   2   8       18.73       13.16      3.46 o 
  -8   2   8       30.42       31.50      2.95 o 
  -7   2   8      118.64      119.02      4.08 o 
  -6   2   8        1.06        0.53      1.24 o 
  -5   2   8        0.16        1.12      1.12 o 
  -4   2   8       18.91       26.90      2.26 o 
  -3   2   8      384.86      416.33      6.13 o 
  -2   2   8       38.19       19.85      1.17 o 
  -1   2   8       73.99       61.65      2.69 o 
   0   2   8      124.62       97.64      3.00 o 
   1   2   8        9.12        3.15      2.11 o 
   2   2   8      548.64      482.25      9.99 o 
   3   2   8      403.93      354.75      8.30 o 
   4   2   8     1194.92     1121.97     19.08 o 
   5   2   8       74.72       69.59      3.67 o 
   6   2   8        0.07        0.74      1.91 o 
   7   2   8      139.95      132.97      5.25 o 
 -12   3   8      235.42      239.04      8.89 o 
 -11   3   8       41.46       32.97      4.23 o 
 -10   3   8       45.87       42.02      4.24 o 
  -9   3   8      505.24      512.82     11.60 o 
  -8   3   8      343.74      317.79      7.31 o 
  -7   3   8      832.58      861.56     12.29 o 
  -6   3   8      727.65      716.85      9.41 o 
  -5   3   8        1.69        2.25      1.62 o 
  -4   3   8     2530.84     2640.14     30.66 o 
  -3   3   8      387.19      392.88      5.79 o 
  -2   3   8     3104.50     3356.43     32.85 o 
  -1   3   8     1732.99     1793.53     21.71 o 
   0   3   8     1217.10     1219.68     21.54 o 
   1   3   8     1177.56     1211.89     34.42 o 
   2   3   8       96.85       98.51      4.50 o 
   3   3   8      126.01      135.68      6.70 o 
   4   3   8       18.20       30.97      4.24 o 
   5   3   8        1.64       -1.13      1.81 o 
   6   3   8        7.87        7.00      2.37 o 
   7   3   8        4.48        5.91      2.51 o 
 -12   4   8       59.96       60.02      5.38 o 
 -11   4   8      291.89      323.30     10.14 o 
 -10   4   8       13.06       19.20      3.52 o 
  -9   4   8      133.18      151.80      6.61 o 
  -8   4   8       97.29       89.79      4.30 o 
  -7   4   8      513.68      515.60     11.11 o 
  -6   4   8      203.29      194.72      4.12 o 
  -5   4   8      578.10      579.11      7.39 o 
  -4   4   8       10.22        1.79      1.27 o 
  -3   4   8      379.05      387.82      6.01 o 
  -2   4   8     1672.83     1782.12     18.15 o 
  -1   4   8     1168.98     1223.18     15.37 o 
   0   4   8     3770.01     3696.65     54.76 o 
   1   4   8      172.08      149.05      5.11 o 
   2   4   8      411.17      421.44      8.10 o 
   3   4   8      154.22      170.33      4.89 o 
   4   4   8      732.69      686.82     11.64 o 
   5   4   8       42.06       47.05      3.48 o 
   6   4   8       55.61       47.08      3.80 o 
   7   4   8       17.73       16.36      2.88 o 
 -12   5   8       12.65        4.77      5.32 o 
 -11   5   8      621.20      625.22     14.27 o 
 -10   5   8       23.15       22.96      3.68 o 
  -9   5   8      650.65      647.05     13.63 o 
  -8   5   8       11.37        9.62      2.49 o 
  -7   5   8      990.98      931.86     13.15 o 
  -6   5   8       98.79       79.44      2.86 o 
  -5   5   8      968.05      870.53     10.18 o 
  -4   5   8      471.24      470.58      8.26 o 
  -3   5   8      254.78      322.69      5.80 o 
  -2   5   8       57.77       59.10      1.91 o 
  -1   5   8     1040.62     1035.77     12.13 o 
   0   5   8      307.20      303.29      6.22 o 
   1   5   8       68.17       61.00      3.21 o 
   2   5   8      131.29      130.11      4.36 o 
   3   5   8        0.60        1.66      1.65 o 
   4   5   8      168.37      167.67      5.75 o 
   5   5   8        0.20        2.49      2.09 o 
   6   5   8       69.64       65.92      4.16 o 
   7   5   8      344.47      353.23      8.77 o 
 -12   6   8       49.97       53.02      5.97 o 
 -11   6   8        4.09        3.74      3.40 o 
 -10   6   8        5.21        9.83      3.41 o 
  -9   6   8      103.22      108.59      7.10 o 
  -8   6   8       83.82       70.48      4.06 o 
  -7   6   8      624.34      603.05      9.69 o 
  -6   6   8       76.26       84.59      3.01 o 
  -5   6   8     1372.89     1382.46     14.99 o 
  -4   6   8      260.12      307.11      6.38 o 
  -3   6   8      200.27      206.30      4.52 o 
  -2   6   8        9.05       11.47      1.23 o 
  -1   6   8      948.71      881.18     10.72 o 
   0   6   8      698.57      671.81     19.16 o 
   1   6   8      231.33      246.44      5.24 o 
   2   6   8      587.47      589.92     12.47 o 
   3   6   8       30.76       27.89      2.89 o 
   4   6   8      719.88      708.38     13.36 o 
   5   6   8       10.61        7.00      2.57 o 
   6   6   8       47.11       44.15      6.60 o 
   7   6   8       42.79       43.69      4.98 o 
 -12   7   8      479.43      494.54     12.86 o 
 -11   7   8      359.13      375.32     10.74 o 
 -10   7   8       89.24      100.67      6.00 o 
  -9   7   8       77.68      100.27      4.96 o 
  -8   7   8       55.29       65.78      4.03 o 
  -7   7   8     1670.07     1723.57     23.82 o 
  -6   7   8       31.91       36.07      2.29 o 
  -5   7   8      374.34      402.87      5.90 o 
  -4   7   8     1233.36     1293.02     16.70 o 
  -3   7   8       63.76       75.40      3.02 o 
  -2   7   8      612.50      629.22      7.34 o 
  -1   7   8       63.14       73.84      2.38 o 
   0   7   8       74.50       74.60      3.17 o 
   1   7   8     2464.85     2353.55     28.11 o 
   2   7   8      199.77      197.44      6.07 o 
   3   7   8      129.22      122.55      6.61 o 
   4   7   8      219.19      224.06      6.78 o 
   5   7   8      295.12      300.84      8.05 o 
   6   7   8      117.18      122.57      5.73 o 
 -12   8   8       10.85       11.12      4.66 o 
 -11   8   8        1.64        0.56      3.43 o 
 -10   8   8       11.87        6.51      4.00 o 
  -9   8   8       11.83        7.43      2.77 o 
  -8   8   8       80.20       92.02      4.70 o 
  -7   8   8      710.91      700.80     12.02 o 
  -6   8   8      384.93      376.25      6.36 o 
  -5   8   8     1192.46     1097.87     12.49 o 
  -4   8   8      617.64      650.74      9.01 o 
  -3   8   8     1743.94     1683.94     19.21 o 
  -2   8   8       28.11       32.96      1.88 o 
  -1   8   8     1064.80     1083.90     12.27 o 
   0   8   8       45.05       48.00      2.73 o 
   1   8   8     2009.96     2014.41     26.99 o 
   2   8   8       10.19       17.92      2.65 o 
   3   8   8     1335.46     1339.94     21.94 o 
   4   8   8     1387.47     1388.91     22.78 o 
   5   8   8      252.82      252.47     11.75 o 
   6   8   8      102.82      109.58      5.54 o 
 -11   9   8       24.28       24.31      4.98 o 
 -10   9   8       48.60       39.38      4.66 o 
  -9   9   8      183.79      167.73      6.84 o 
  -8   9   8      618.73      642.39     11.91 o 
  -7   9   8      473.51      476.94      8.63 o 
  -6   9   8     2942.72     2803.35     30.67 o 
  -5   9   8       72.14       78.36      2.87 o 
  -4   9   8     1027.57     1061.23     12.65 o 
  -3   9   8      291.51      266.51      7.85 o 
  -2   9   8      314.72      301.09      5.01 o 
  -1   9   8      731.50      708.14      9.51 o 
   0   9   8      336.46      326.99      7.26 o 
   1   9   8      381.51      386.49      8.19 o 
   2   9   8      144.09      155.34      5.75 o 
   3   9   8      924.14      918.45     16.61 o 
   4   9   8      585.19      592.80     12.40 o 
   5   9   8       75.42       72.89      5.33 o 
   6   9   8      116.29      119.69      5.91 o 
 -11  10   8       17.73        4.70      4.29 o 
 -10  10   8      129.15      133.59      8.14 o 
  -9  10   8       37.55       45.36      4.21 o 
  -8  10   8      300.62      315.35      8.04 o 
  -7  10   8       13.71       13.20      2.34 o 
  -6  10   8       98.02      111.09      3.65 o 
  -5  10   8      249.15      233.42      5.33 o 
  -4  10   8     1361.28     1288.36     14.44 o 
  -3  10   8        0.53        0.73      1.45 o 
  -2  10   8       28.60       28.88      2.10 o 
  -1  10   8      134.61      136.57      3.61 o 
   0  10   8      167.08      150.02      8.30 o 
   1  10   8       69.59       67.04      3.75 o 
   2  10   8      100.12      104.31      5.27 o 
   3  10   8        4.14        3.57      2.37 o 
   4  10   8      147.20      155.53      6.35 o 
   5  10   8       76.46       75.42      4.95 o 
   6  10   8       15.88       10.72      3.14 o 
 -11  11   8      138.84      138.95      8.90 o 
 -10  11   8       49.52       52.08      5.30 o 
  -9  11   8        0.36        0.43      3.19 o 
  -8  11   8       47.27       42.08      5.65 o 
  -7  11   8      591.18      587.39     11.61 o 
  -6  11   8      178.77      164.53      4.62 o 
  -5  11   8        0.00       -2.34      1.42 o 
  -4  11   8      567.48      512.22      7.72 o 
  -3  11   8       38.70       24.19      2.13 o 
  -2  11   8      326.25      294.81      5.98 o 
  -1  11   8      314.99      338.41      6.01 o 
   0  11   8       27.97       30.75      2.88 o 
   1  11   8      230.93      209.59      6.00 o 
   2  11   8        0.48       -0.83      2.09 o 
   3  11   8      284.42      293.26     13.50 o 
   4  11   8      101.28       98.31      5.74 o 
   5  11   8       30.67       25.76      3.67 o 
   6  11   8       14.88       17.03      3.54 o 
 -11  12   8      233.08      247.38     10.89 o 
 -10  12   8      425.88      466.46     12.10 o 
  -9  12   8      309.03      302.52      9.28 o 
  -8  12   8      644.73      634.24     13.60 o 
  -7  12   8       58.70       60.59      3.68 o 
  -6  12   8     1011.78      952.82     16.15 o 
  -5  12   8        6.34        5.79      2.11 o 
  -4  12   8      147.76      165.65      4.40 o 
  -3  12   8      162.30      121.42      3.85 o 
  -2  12   8      862.74      933.00     14.58 o 
  -1  12   8      676.71      702.20     10.53 o 
   0  12   8      252.92      259.98      6.75 o 
   1  12   8        2.95        3.75      2.22 o 
   2  12   8      271.01      287.43      7.38 o 
   3  12   8        0.02        1.70      2.47 o 
   4  12   8       44.69       45.92      7.94 o 
   5  12   8       19.30       25.93      3.73 o 
 -10  13   8       13.53       15.73      4.20 o 
  -9  13   8       16.26       16.52      3.90 o 
  -8  13   8      145.18      141.99      6.91 o 
  -7  13   8       39.43       40.14      6.78 o 
  -6  13   8      392.00      390.48      6.94 o 
  -5  13   8        6.35        6.89      2.38 o 
  -4  13   8     1133.27     1209.87     17.43 o 
  -3  13   8      349.90      367.74      6.79 o 
  -2  13   8      646.09      673.31     11.61 o 
  -1  13   8      149.34      164.76      5.86 o 
   0  13   8      655.75      653.16     11.93 o 
   1  13   8      524.15      549.96     10.83 o 
   2  13   8      323.71      323.46      8.09 o 
   3  13   8     1113.24     1122.07     20.41 o 
   4  13   8       18.27       20.99      3.67 o 
   5  13   8      304.32      307.90      9.45 o 
 -10  14   8      610.10      645.56     15.21 o 
  -9  14   8      159.07      157.47      8.98 o 
  -8  14   8      368.61      380.26     12.00 o 
  -7  14   8       79.68       85.47      5.24 o 
  -6  14   8      167.42      161.86      5.15 o 
  -5  14   8      229.21      250.35      6.49 o 
  -4  14   8      361.27      354.41      8.23 o 
  -3  14   8      859.51      902.81     12.82 o 
  -2  14   8       10.68        9.04      2.13 o 
  -1  14   8        0.88        1.99      1.87 o 
   0  14   8        0.98        2.08      2.24 o 
   1  14   8      184.07      179.57      6.00 o 
   2  14   8      277.57      283.12      7.73 o 
   3  14   8      157.30      152.89      6.64 o 
   4  14   8        9.44        6.41      3.28 o 
   5  14   8       11.65       13.49      3.66 o 
 -10  15   8        0.03       -1.21      3.85 o 
  -9  15   8      772.13      765.32     21.44 o 
  -8  15   8        9.54       13.88      4.19 o 
  -7  15   8      909.64      892.39     16.72 o 
  -6  15   8        0.15       -0.83      2.22 o 
  -5  15   8      397.99      406.12     14.78 o 
  -4  15   8      158.72      151.95      4.70 o 
  -3  15   8      418.96      412.64      9.41 o 
  -2  15   8      179.33      163.86      5.31 o 
  -1  15   8       12.11        8.20      2.13 o 
   0  15   8      214.06      222.32     10.86 o 
   1  15   8       10.11        4.28      3.68 o 
   2  15   8      135.34      130.21      6.00 o 
   3  15   8        1.69       -0.83      2.87 o 
   4  15   8       24.52       17.15      4.61 o 
  -9  16   8       21.03       12.40      8.62 o 
  -8  16   8       74.72       64.53      7.85 o 
  -7  16   8        0.21       -1.49      2.79 o 
  -6  16   8      161.42      174.36      7.70 o 
  -5  16   8       92.01       93.22      5.04 o 
  -4  16   8        3.99        5.83      2.65 o 
  -3  16   8       78.45       78.82      4.58 o 
  -2  16   8      111.63      114.97      4.92 o 
  -1  16   8      150.65      156.01      5.31 o 
   0  16   8        1.55        2.65      3.69 o 
   1  16   8      232.09      224.78      7.19 o 
   2  16   8       79.16       86.74      5.24 o 
   3  16   8      199.76      205.62      7.20 o 
   4  16   8       31.35       37.80      4.70 o 
  -9  17   8      163.87      177.02     12.00 o 
  -8  17   8      309.82      297.30     13.62 o 
  -7  17   8      479.13      496.27     28.04 o 
  -6  17   8       43.92       38.63      3.84 o 
  -5  17   8      420.92      440.14     11.40 o 
  -4  17   8        5.01        5.25      3.85 o 
  -3  17   8      154.52      171.22      6.77 o 
  -2  17   8        1.27        2.53      2.18 o 
  -1  17   8      234.21      252.06      6.79 o 
   0  17   8      348.11      343.67     11.80 o 
   1  17   8      156.86      142.50      8.45 o 
   2  17   8       39.55       49.28      4.48 o 
   3  17   8       73.47       78.33      5.33 o 
  -8  18   8       50.31       47.54      7.71 o 
  -7  18   8      471.45      498.99     34.34 o 
  -6  18   8       15.10       21.87      3.50 o 
  -5  18   8      217.70      232.22      8.21 o 
  -4  18   8       20.99       15.09      3.12 o 
  -3  18   8      709.08      716.06     15.76 o 
  -2  18   8      389.41      357.55     10.25 o 
  -1  18   8      151.02      170.15      5.95 o 
   0  18   8      823.93      874.87     17.47 o 
   1  18   8       55.08       49.93      6.61 o 
   2  18   8     1298.64     1309.49     28.05 o 
   3  18   8        1.65        3.05      3.26 o 
  -7  19   8      139.66      140.88      8.24 o 
  -6  19   8        0.70       -1.09      3.05 o 
  -5  19   8      139.77      137.57      7.38 o 
  -4  19   8      107.32      102.05     16.17 o 
  -3  19   8        0.10        2.03      3.01 o 
  -2  19   8      148.31      135.83      6.78 o 
  -1  19   8        7.43        5.19      2.84 o 
   0  19   8       47.55       47.00      5.57 o 
   1  19   8      283.09      324.26     12.87 o 
   2  19   8        2.96        5.54      4.43 o 
  -6  20   8      107.90      109.17      8.41 o 
  -5  20   8       40.12       33.67      4.25 o 
  -4  20   8       34.21       25.87      4.88 o 
  -3  20   8      179.57      191.07      9.54 o 
  -2  20   8        0.89       -6.16      5.98 o 
  -1  20   8      553.24      573.27     15.50 o 
   0  20   8       27.97       27.30      5.05 o 
   1  20   8      275.77      275.40     13.78 o 
  -5  21   8      135.46      122.32      8.67 o 
  -4  21   8        7.53       11.33      4.30 o 
  -3  21   8       12.00        9.93      4.12 o 
  -2  21   8      157.45      144.08      7.22 o 
  -1  21   8       40.99       47.15      6.74 o 
   0  21   8       34.86       34.76      5.63 o 
  -3  22   8      111.77      111.11     12.32 o 
  -2  22   8        0.08       -0.99      3.58 o 
 -12   1   9       19.13       10.06      3.99 o 
 -11   1   9      158.74      161.13      7.45 o 
 -10   1   9       48.54       51.91      4.57 o 
  -9   1   9      172.52      175.12      6.83 o 
  -8   1   9      301.28      312.67      7.91 o 
  -7   1   9      175.62      200.70      5.16 o 
  -6   1   9      345.89      324.18      5.30 o 
  -5   1   9       97.07       88.26      3.72 o 
  -3   1   9      226.76      226.85      4.06 o 
  -2   1   9       90.41       89.88      2.62 o 
  -1   1   9        1.84        3.75      1.31 o 
   0   1   9       88.53       97.65      4.69 o 
   1   1   9        0.23       -0.88      1.62 o 
   2   1   9        9.07       -0.33      1.80 o 
   3   1   9        0.06        0.25      1.93 o 
   4   1   9      120.14      119.72      5.50 o 
   5   1   9        0.07       -0.62      2.34 o 
   6   1   9       32.43       40.45      3.26 o 
 -12   2   9       18.29       21.53      4.33 o 
 -11   2   9      306.53      315.10      9.77 o 
 -10   2   9       14.90       11.11      3.38 o 
  -9   2   9      191.98      198.22      7.62 o 
  -8   2   9     1380.59     1382.18     18.32 o 
  -7   2   9        6.37        3.14      2.00 o 
  -6   2   9     1351.46     1355.99     14.75 o 
  -5   2   9      990.12      940.31     11.58 o 
  -3   2   9      184.01      182.02      3.62 o 
  -2   2   9     4903.91     4881.50     46.99 o 
  -1   2   9       42.80       39.50      2.69 o 
   0   2   9     2117.49     2090.52     35.10 o 
   1   2   9        0.59        0.13      1.76 o 
   2   2   9     1293.61     1296.56     21.52 o 
   3   2   9      752.62      724.69     14.01 o 
   4   2   9       84.14       95.36      5.06 o 
   5   2   9       37.93       41.72      3.22 o 
   6   2   9      374.64      397.11      9.33 o 
 -12   3   9       65.77       71.35      6.55 o 
 -11   3   9      164.52      140.70      7.21 o 
 -10   3   9      130.98      129.05      6.62 o 
  -9   3   9      293.18      296.15      7.51 o 
  -8   3   9      156.64      131.41      4.55 o 
  -7   3   9      742.37      767.51     11.58 o 
  -6   3   9        3.05        3.95      1.64 o 
  -5   3   9      231.63      234.09      4.66 o 
  -3   3   9     7094.42     7084.04     67.00 o 
  -2   3   9      812.97      770.28     10.58 o 
  -1   3   9      437.94      412.83      7.09 o 
   0   3   9      367.33      340.77      7.09 o 
   1   3   9     1436.91     1449.30     24.71 o 
   2   3   9      207.98      177.65      5.90 o 
   3   3   9      883.34      882.87     14.17 o 
   4   3   9       12.18       11.63      2.25 o 
   5   3   9      173.46      191.70      6.34 o 
   6   3   9        7.27        6.55      2.61 o 
 -12   4   9        5.06        1.57      4.66 o 
 -11   4   9      133.30      116.65      6.79 o 
 -10   4   9        9.91        6.09      3.23 o 
  -9   4   9       91.59       96.09      4.85 o 
  -8   4   9      575.19      593.95     10.79 o 
  -7   4   9     2207.65     2174.64     26.67 o 
  -6   4   9       52.36       53.35      2.16 o 
  -5   4   9       86.31      105.51      3.06 o 
  -4   4   9       60.14       65.05      2.72 o 
  -3   4   9       16.27       22.43      1.55 o 
  -2   4   9       26.39       29.68      1.79 o 
  -1   4   9      610.15      560.17     10.24 o 
   0   4   9      100.56      134.65      3.93 o 
   1   4   9       11.08        7.69      2.26 o 
   2   4   9       17.45       15.66      3.06 o 
   3   4   9        3.09        3.62      1.89 o 
   4   4   9       54.59       51.74      3.79 o 
   5   4   9      423.72      442.99     10.04 o 
   6   4   9      290.51      305.83     10.63 o 
 -12   5   9       17.83        9.58      3.99 o 
 -11   5   9       43.53       36.82      4.59 o 
 -10   5   9        7.52       11.06      3.50 o 
  -9   5   9       32.42       35.41      3.51 o 
  -8   5   9        3.34        0.05      1.98 o 
  -7   5   9      368.21      329.00      6.78 o 
  -6   5   9      518.08      530.92      7.96 o 
  -5   5   9      388.18      358.42      5.61 o 
  -4   5   9      179.23      185.89      4.54 o 
  -3   5   9        0.31       -1.51      0.95 o 
  -2   5   9      132.38      133.32      3.29 o 
  -1   5   9      171.08      171.80      4.84 o 
   0   5   9      850.60      809.66     12.34 o 
   1   5   9      164.45      139.47      4.65 o 
   2   5   9      358.93      339.76      7.42 o 
   3   5   9       10.85       15.33      3.30 o 
   4   5   9        5.58        8.03      2.42 o 
   5   5   9       16.22       16.38      3.22 o 
   6   5   9       65.70       70.45      4.62 o 
 -12   6   9       98.94      113.73      8.88 o 
 -11   6   9       42.73       40.87      4.74 o 
 -10   6   9        7.59        7.52      3.33 o 
  -9   6   9        1.45        1.70      2.43 o 
  -8   6   9      273.20      268.50      6.34 o 
  -7   6   9       72.95       89.79      3.94 o 
  -6   6   9       13.09        8.41      1.81 o 
  -5   6   9      311.22      292.85      6.19 o 
  -4   6   9      408.41      432.97      6.37 o 
  -3   6   9       43.31       38.99      1.89 o 
  -2   6   9      550.12      530.33      7.22 o 
  -1   6   9      368.43      345.52      5.96 o 
   0   6   9     4316.91     4110.49     46.86 o 
   1   6   9      895.60      879.76     14.04 o 
   2   6   9        1.38        1.75      1.93 o 
   3   6   9      438.03      456.87     10.22 o 
   4   6   9        0.18       -3.99      2.00 o 
   5   6   9      185.50      185.31      6.59 o 
   6   6   9      395.14      398.56      9.80 o 
 -12   7   9      285.99      299.05     11.33 o 
 -11   7   9      180.79      169.05      9.39 o 
 -10   7   9      260.92      257.30     10.69 o 
  -9   7   9      171.33      181.70      6.39 o 
  -8   7   9      510.43      489.52      8.92 o 
  -7   7   9     2422.79     2405.03     29.41 o 
  -6   7   9      129.70      136.70      3.87 o 
  -5   7   9     3458.03     3375.89     36.11 o 
  -4   7   9      163.80      153.21      3.43 o 
  -3   7   9     3228.48     3351.96     31.36 o 
  -2   7   9      401.42      383.96      6.90 o 
  -1   7   9      103.73      116.54      3.90 o 
   0   7   9       96.33       95.52      3.72 o 
   1   7   9      117.94      120.20      4.56 o 
   2   7   9        2.65        1.13      2.20 o 
   3   7   9      313.12      303.89      8.15 o 
   4   7   9       16.36       16.18      2.93 o 
   5   7   9       95.57       97.36      5.38 o 
   6   7   9        5.09        7.56      3.00 o 
 -12   8   9       12.61       15.71      7.07 o 
 -11   8   9      233.97      228.01     11.67 o 
 -10   8   9        0.14        1.33      2.86 o 
  -9   8   9     1103.91     1089.77     18.64 o 
  -8   8   9        3.17        1.48      2.42 o 
  -7   8   9      512.75      475.01     11.55 o 
  -6   8   9      714.22      683.39      9.76 o 
  -5   8   9      120.63      108.29      3.39 o 
  -4   8   9     1666.22     1625.03     16.62 o 
  -3   8   9       41.79       70.27      2.59 o 
  -2   8   9       97.53       98.16      2.99 o 
  -1   8   9       66.01       63.11      2.84 o 
   0   8   9       12.75       15.92      2.30 o 
   1   8   9       66.59       72.97      3.87 o 
   2   8   9       89.52       84.12      4.82 o 
   3   8   9        0.60        0.08      2.22 o 
   4   8   9      249.83      251.19      7.64 o 
   5   8   9        2.58        5.01      2.68 o 
   6   8   9      118.72      110.18      5.94 o 
 -11   9   9       61.17       60.16      5.64 o 
 -10   9   9      354.21      374.37      9.48 o 
  -9   9   9        9.09        9.48      3.01 o 
  -8   9   9      286.07      319.49      7.18 o 
  -7   9   9       42.61       33.66      2.93 o 
  -6   9   9       61.67       70.30      3.41 o 
  -5   9   9        5.41       14.32      1.91 o 
  -4   9   9      680.89      710.70      9.76 o 
  -3   9   9     1041.96     1051.13     13.05 o 
  -2   9   9      740.52      724.90      9.30 o 
  -1   9   9      870.73      904.37     13.02 o 
   0   9   9      110.39      108.71      4.61 o 
   1   9   9      692.85      724.28     12.49 o 
   2   9   9      653.06      661.21     13.83 o 
   3   9   9       87.60       79.60      5.96 o 
   4   9   9      357.98      374.19      9.65 o 
   5   9   9        0.73       -2.33      2.45 o 
 -11  10   9       24.52       21.42      7.68 o 
 -10  10   9        9.28       10.58      3.44 o 
  -9  10   9       66.70       68.28      4.67 o 
  -8  10   9      510.15      529.79      9.75 o 
  -7  10   9       16.50       14.53      2.47 o 
  -6  10   9      170.32      188.56      5.05 o 
  -5  10   9      109.65      113.36      3.57 o 
  -4  10   9      684.22      675.01     11.71 o 
  -3  10   9     1384.58     1343.78     16.05 o 
  -2  10   9      556.96      540.96      8.25 o 
  -1  10   9      734.99      719.10     11.14 o 
   0  10   9      100.63      103.17      4.67 o 
   1  10   9      247.56      250.60      6.67 o 
   2  10   9      271.18      288.04      8.30 o 
   3  10   9        2.80        2.36      2.88 o 
   4  10   9        0.04        1.82      2.66 o 
   5  10   9        4.45        2.54      2.83 o 
 -11  11   9      188.39      204.29     10.63 o 
 -10  11   9       18.34       18.48      4.10 o 
  -9  11   9       31.29       28.60      4.19 o 
  -8  11   9       41.73       37.72      3.33 o 
  -7  11   9       42.49       45.32      3.64 o 
  -6  11   9        0.03       -0.12      1.76 o 
  -5  11   9      168.41      187.53      4.08 o 
  -4  11   9      329.61      275.45      5.64 o 
  -3  11   9       45.46       32.35      2.27 o 
  -2  11   9     1227.51     1105.55     16.64 o 
  -1  11   9       68.15       75.22      3.62 o 
   0  11   9       72.06       69.49      4.02 o 
   1  11   9       29.60       26.01      2.94 o 
   2  11   9        4.28        5.17      3.30 o 
   3  11   9       47.95       45.32      4.23 o 
   4  11   9        0.26       -2.58      2.55 o 
   5  11   9       89.03       85.35      5.58 o 
 -11  12   9       10.11        7.90      4.17 o 
 -10  12   9      231.51      252.85      9.22 o 
  -9  12   9        2.80       -1.55      3.30 o 
  -8  12   9      127.13      125.93      5.65 o 
  -7  12   9      279.79      287.27     10.60 o 
  -6  12   9      221.67      239.88      5.77 o 
  -5  12   9      322.57      316.04      5.81 o 
  -4  12   9       24.79       38.20      2.79 o 
  -3  12   9      295.65      291.12      6.83 o 
  -2  12   9      845.21      935.08     14.80 o 
  -1  12   9      174.75      189.04      5.32 o 
   0  12   9     1408.56     1462.80     21.72 o 
   1  12   9       79.71       82.77      5.41 o 
   2  12   9      128.50      129.03      5.67 o 
   3  12   9       76.74       78.98      5.34 o 
   4  12   9      192.27      200.84      7.81 o 
   5  12   9      102.65       97.54      6.06 o 
 -10  13   9      400.52      389.53     11.27 o 
  -9  13   9       28.03       21.62      4.18 o 
  -8  13   9      305.10      340.72      9.45 o 
  -7  13   9       48.22       41.28      3.61 o 
  -6  13   9      225.15      236.37      5.93 o 
  -5  13   9       54.93       44.37      3.32 o 
  -4  13   9      326.51      318.81      6.85 o 
  -3  13   9       84.44       56.43      3.55 o 
  -2  13   9       31.58       24.07      2.60 o 
  -1  13   9      423.80      431.66      9.16 o 
   0  13   9       11.46        9.03      2.64 o 
   1  13   9       81.38       82.75      6.10 o 
   2  13   9        0.29       -0.79      2.37 o 
   3  13   9        0.03       -2.90      2.60 o 
   4  13   9       32.14       33.99      4.67 o 
 -10  14   9        1.39        0.60      3.91 o 
  -9  14   9        3.50        5.44      4.23 o 
  -8  14   9        9.94       13.86      3.52 o 
  -7  14   9      251.76      258.87     17.12 o 
  -6  14   9      496.47      482.45      9.83 o 
  -5  14   9      222.14      238.25      6.92 o 
  -4  14   9      746.36      726.04     11.93 o 
  -3  14   9      207.68      204.75      5.95 o 
  -2  14   9      755.13      770.70     13.15 o 
  -1  14   9      139.78      127.27      5.98 o 
   0  14   9     1029.23     1048.29     17.27 o 
   1  14   9      279.92      291.90      8.00 o 
   2  14   9      653.25      650.62     12.75 o 
   3  14   9      217.11      224.91      8.35 o 
   4  14   9      461.46      471.52     12.25 o 
  -9  15   9       98.73      105.02      8.67 o 
  -8  15   9       62.06       51.03      5.58 o 
  -7  15   9        8.69       10.25      3.16 o 
  -6  15   9       17.72       15.76      3.31 o 
  -5  15   9       22.40       20.75      3.81 o 
  -4  15   9        7.83        6.43      2.10 o 
  -3  15   9       27.06       35.47      3.41 o 
  -2  15   9      130.91      135.55      5.08 o 
  -1  15   9     1272.41     1294.84     25.06 o 
   0  15   9      230.80      244.83     11.54 o 
   1  15   9      719.62      763.08     14.16 o 
   2  15   9       79.94       74.03      4.96 o 
   3  15   9      729.25      776.51     14.80 o 
  -9  16   9        2.72       12.96      6.19 o 
  -8  16   9      116.56      121.90      6.54 o 
  -7  16   9        4.14        1.92      3.56 o 
  -6  16   9      157.38      152.44      6.10 o 
  -5  16   9        1.12       -0.79      2.57 o 
  -4  16   9        2.38        1.65      1.93 o 
  -3  16   9        4.52        5.41      2.40 o 
  -2  16   9       18.57       20.14      2.90 o 
  -1  16   9       17.20       17.30      3.75 o 
   0  16   9       96.15       90.63      6.87 o 
   1  16   9       51.71       61.23      6.29 o 
   2  16   9       46.23       49.63      4.50 o 
   3  16   9      167.07      154.81      8.48 o 
  -8  17   9      204.04      213.31     12.06 o 
  -7  17   9      343.85      343.41     20.29 o 
  -6  17   9       33.48       28.10      3.95 o 
  -5  17   9     1224.40     1195.66     23.20 o 
  -4  17   9       24.81       28.90      7.44 o 
  -3  17   9      404.10      418.68     13.42 o 
  -2  17   9       19.27       16.32      2.76 o 
  -1  17   9      888.39      851.69     17.10 o 
   0  17   9      119.25      125.42      8.06 o 
   1  17   9      114.61      118.48      8.86 o 
   2  17   9       13.32        8.99      3.39 o 
  -8  18   9       25.76       23.53      4.95 o 
  -7  18   9       70.08       66.98      6.16 o 
  -6  18   9      174.20      180.62      7.34 o 
  -5  18   9        1.18        0.19      2.72 o 
  -4  18   9       49.72       44.96      5.52 o 
  -3  18   9       55.29       76.10      5.45 o 
  -2  18   9       17.12       19.43      3.37 o 
  -1  18   9       27.10       20.60      3.80 o 
   0  18   9       16.19       11.70      5.03 o 
   1  18   9      292.73      279.88     11.21 o 
   2  18   9       27.58       23.98      5.31 o 
  -7  19   9      269.15      301.30     35.64 o 
  -6  19   9      438.93      397.28     11.18 o 
  -5  19   9      359.94      341.82     10.02 o 
  -4  19   9      186.30      164.79      8.90 o 
  -3  19   9      824.16      859.64     18.43 o 
  -2  19   9       13.98       18.20      3.57 o 
  -1  19   9      430.00      397.24     12.69 o 
   0  19   9        2.56        0.30      3.24 o 
   1  19   9      444.58      446.72     25.81 o 
  -6  20   9      341.41      355.42     10.95 o 
  -5  20   9       24.91       30.89      5.17 o 
  -4  20   9      281.85      283.15     12.02 o 
  -3  20   9        8.93        4.72      3.83 o 
  -2  20   9       76.91       84.92      5.96 o 
  -1  20   9       34.86       38.47      5.53 o 
   0  20   9      279.51      256.08     10.53 o 
  -4  21   9       52.76       56.05      6.47 o 
  -3  21   9      253.12      274.66     11.80 o 
  -2  21   9       85.98       92.21      6.46 o 
 -12   0  10      335.96      320.90     14.80 o 
 -11   0  10      342.45      350.07     14.90 o 
 -10   0  10      954.01      941.83     25.96 o 
  -9   0  10       46.46       46.62      5.02 o 
  -8   0  10      200.78      202.71      7.83 o 
  -7   0  10       68.88       65.50      4.96 o 
  -6   0  10     1067.32     1048.26     17.28 o 
  -5   0  10      568.32      604.58     11.45 o 
  -4   0  10     1758.69     1675.02     25.45 o 
  -3   0  10     2393.85     2355.92     30.25 o 
  -2   0  10     1328.83     1285.96     23.92 o 
  -1   0  10      915.23      945.62     25.36 o 
   0   0  10      543.95      555.29     16.36 o 
   1   0  10      620.28      603.70     32.16 o 
   2   0  10     2578.93     2399.80     51.88 o 
   3   0  10      862.11      777.88     38.52 o 
   4   0  10     1716.08     1627.38     38.00 o 
   5   0  10       45.27       49.03      6.13 o 
   6   0  10      475.90      472.20     16.26 o 
 -12   1  10       51.91       49.41      5.48 o 
 -11   1  10      311.20      323.99     10.09 o 
 -10   1  10      184.32      180.19      7.85 o 
  -9   1  10      275.23      291.72      7.41 o 
  -8   1  10        1.97       -1.28      2.01 o 
  -7   1  10     1165.56     1135.85     15.67 o 
  -6   1  10       21.10       19.42      1.86 o 
  -5   1  10      664.32      636.24      8.50 o 
  -4   1  10       46.54       53.92      2.83 o 
  -3   1  10        7.01        6.78      1.12 o 
  -2   1  10      107.86       94.31      3.62 o 
  -1   1  10      659.73      677.41     10.32 o 
   0   1  10       54.59       55.17      4.82 o 
   1   1  10      243.36      244.78      8.28 o 
   2   1  10      336.44      296.09      8.23 o 
   3   1  10      298.67      271.35      7.93 o 
   4   1  10       22.06       27.87      3.54 o 
   5   1  10      121.82      118.79      5.15 o 
   6   1  10        2.73       -0.33      2.58 o 
 -12   2  10      301.62      302.68     10.24 o 
 -11   2  10       80.92       70.97      5.74 o 
 -10   2  10      321.19      316.04      9.52 o 
  -9   2  10      203.72      174.37      5.43 o 
  -8   2  10       37.01       40.18      3.89 o 
  -7   2  10      119.53      103.28      4.25 o 
  -6   2  10     1398.32     1425.71     15.75 o 
  -5   2  10      455.26      441.27      6.86 o 
  -4   2  10     2611.50     2600.55     28.50 o 
  -3   2  10      448.20      435.57      6.26 o 
  -2   2  10     1109.11     1135.50     15.34 o 
  -1   2  10      157.43      149.82      4.20 o 
   0   2  10      180.56      209.05      6.57 o 
   1   2  10      335.93      350.86      8.84 o 
   2   2  10        2.88        4.87      2.29 o 
   3   2  10      103.34      103.34      5.43 o 
   4   2  10        0.35       -0.09      2.05 o 
   5   2  10        0.11       -1.92      2.36 o 
 -12   3  10       14.52        6.04      3.91 o 
 -11   3  10      388.87      401.56     11.29 o 
 -10   3  10        1.42        0.78      3.06 o 
  -9   3  10     1403.28     1378.20     18.83 o 
  -8   3  10        0.00        0.36      2.00 o 
  -7   3  10      456.42      430.60      8.31 o 
  -6   3  10      601.30      622.81      8.25 o 
  -5   3  10      604.59      589.54      8.46 o 
  -4   3  10       73.48       73.50      2.95 o 
  -3   3  10      468.00      450.48      6.40 o 
  -2   3  10       10.29       10.48      1.26 o 
  -1   3  10       18.71       22.06      2.14 o 
   0   3  10      850.39      751.18     13.40 o 
   1   3  10       52.89       47.23      3.69 o 
   2   3  10      160.63      160.77      5.98 o 
   3   3  10       84.12       78.18      4.17 o 
   4   3  10      108.68      118.78      8.01 o 
   5   3  10        0.22        0.84      2.45 o 
 -12   4  10       11.34       10.71      4.12 o 
 -11   4  10        3.38        4.71      3.53 o 
 -10   4  10      382.21      400.36      9.53 o 
  -9   4  10        5.51        4.64      2.38 o 
  -8   4  10       42.72       39.25      3.10 o 
  -7   4  10      199.58      221.17      4.84 o 
  -6   4  10       97.12       87.52      2.96 o 
  -5   4  10       23.54       25.60      2.09 o 
  -4   4  10        0.26       -0.09      1.24 o 
  -3   4  10      227.90      222.95      3.89 o 
  -2   4  10      143.34      128.06      3.12 o 
  -1   4  10      169.62      154.34      4.02 o 
   0   4  10     1194.87     1205.80     16.78 o 
   1   4  10      281.70      258.57      6.56 o 
   2   4  10      112.40      107.07      4.68 o 
   3   4  10        3.80        0.00      2.19 o 
   4   4  10      155.63      148.84      6.22 o 
   5   4  10      340.57      360.53     11.96 o 
 -12   5  10       26.55       34.62      5.00 o 
 -11   5  10      305.71      290.81      9.76 o 
 -10   5  10        1.06        0.78      2.87 o 
  -9   5  10       66.63       79.41      4.69 o 
  -8   5  10        3.82        5.08      2.93 o 
  -7   5  10      105.85      113.57      3.70 o 
  -6   5  10       82.30       72.78      3.72 o 
  -5   5  10      387.54      403.61      6.62 o 
  -4   5  10      544.75      517.09      7.18 o 
  -3   5  10      384.08      402.28      5.64 o 
  -2   5  10     1625.23     1640.06     17.70 o 
  -1   5  10     4228.41     4295.40     45.34 o 
   0   5  10      372.44      417.87      7.72 o 
   1   5  10      995.89      976.05     15.57 o 
   2   5  10      157.30      171.52      6.07 o 
   3   5  10      530.26      535.11     11.56 o 
   4   5  10       25.95       32.78      3.63 o 
   5   5  10      933.49      972.11     17.88 o 
 -12   6  10      141.40      150.34      8.15 o 
 -11   6  10       30.05       25.32      4.49 o 
 -10   6  10       92.99       91.63      5.20 o 
  -9   6  10        8.24       11.47      3.05 o 
  -8   6  10        9.40       17.25      2.62 o 
  -7   6  10        7.53        3.03      1.75 o 
  -6   6  10      187.08      172.96      4.14 o 
  -5   6  10      258.53      254.75      5.10 o 
  -4   6  10      231.05      215.74      4.25 o 
  -3   6  10       18.44       19.20      1.60 o 
  -2   6  10     1893.61     1777.84     19.06 o 
  -1   6  10        0.93        5.61      2.46 o 
   0   6  10      475.48      478.89      8.48 o 
   1   6  10        0.03        2.45      2.05 o 
   2   6  10        2.99        2.18      2.29 o 
   3   6  10        2.50        5.82      2.53 o 
   4   6  10       13.69       13.96      3.06 o 
   5   6  10      120.83      141.70      6.51 o 
 -12   7  10        0.40        0.54      3.87 o 
 -11   7  10      338.33      368.66     11.26 o 
 -10   7  10       49.83       61.05      4.67 o 
  -9   7  10       12.25       14.62      3.03 o 
  -8   7  10      272.01      286.59      6.77 o 
  -7   7  10      527.18      513.16      8.20 o 
  -6   7  10      535.92      599.63      8.65 o 
  -5   7  10      163.51      153.21      4.06 o 
  -4   7  10       71.77       74.03      2.78 o 
  -3   7  10      121.41      122.93      4.19 o 
  -2   7  10      194.63      184.20      3.97 o 
  -1   7  10      208.42      185.22      4.48 o 
   0   7  10        0.16       -2.75      1.75 o 
   1   7  10       88.05       90.36      5.04 o 
   2   7  10       14.34       18.75      2.98 o 
   3   7  10       29.49       36.69      3.84 o 
   4   7  10        1.38        1.34      2.52 o 
   5   7  10      135.33      143.01      6.36 o 
 -12   8  10       27.73       28.80      4.96 o 
 -11   8  10      326.09      320.46     11.65 o 
 -10   8  10      476.49      528.54     11.49 o 
  -9   8  10       52.36       51.01      4.19 o 
  -8   8  10      283.97      294.00      7.00 o 
  -7   8  10       14.67       14.66      2.09 o 
  -6   8  10     2384.08     2399.70     29.33 o 
  -5   8  10       92.47       98.29      3.44 o 
  -4   8  10     1472.05     1521.16     18.01 o 
  -3   8  10      969.91      946.24     12.37 o 
  -2   8  10      106.08      134.92      3.53 o 
  -1   8  10      313.20      285.20      7.36 o 
   0   8  10      718.50      761.58     12.99 o 
   1   8  10      143.36      144.64      6.12 o 
   2   8  10      423.93      423.43     11.29 o 
   3   8  10      221.31      218.12     11.93 o 
   4   8  10        0.01       -3.26      2.42 o 
   5   8  10      183.34      178.24      7.19 o 
 -11   9  10      141.82      136.72      6.70 o 
 -10   9  10      281.20      286.21      8.47 o 
  -9   9  10       86.81      102.22      5.46 o 
  -8   9  10      120.04      123.71      5.03 o 
  -7   9  10        8.71       11.52      2.16 o 
  -6   9  10      214.34      218.46      5.44 o 
  -5   9  10      278.92      270.74      5.26 o 
  -4   9  10      433.79      419.43      7.77 o 
  -3   9  10      207.03      192.23      4.90 o 
  -2   9  10        3.62        3.52      1.49 o 
  -1   9  10       66.65       76.16      3.63 o 
   0   9  10        0.90        1.42      2.06 o 
   1   9  10        0.81        1.69      2.16 o 
   2   9  10        0.21        0.83      2.30 o 
   3   9  10        7.90       14.15      3.62 o 
   4   9  10      113.95      119.77      6.26 o 
   5   9  10        7.49        9.63      3.28 o 
 -11  10  10       49.74       47.25      5.38 o 
 -10  10  10       35.94       25.84      4.71 o 
  -9  10  10       10.29        5.22      3.01 o 
  -8  10  10        3.57        2.78      2.65 o 
  -7  10  10       18.66       29.04      3.40 o 
  -6  10  10      569.05      562.73     10.81 o 
  -5  10  10        8.26       19.65      2.02 o 
  -4  10  10     1698.19     1688.00     19.85 o 
  -3  10  10       94.51      105.86      4.48 o 
  -2  10  10       20.35       28.30      2.28 o 
  -1  10  10      180.72      195.29      5.28 o 
   0  10  10        8.34       13.06      3.57 o 
   1  10  10      971.64      969.98     15.95 o 
   2  10  10      790.70      786.32     15.76 o 
   3  10  10      282.51      271.23      9.18 o 
   4  10  10      414.15      418.23     15.98 o 
 -11  11  10       46.32       39.08      5.18 o 
 -10  11  10       33.83       35.31      4.83 o 
  -9  11  10        0.88       -4.42      2.76 o 
  -8  11  10       45.15       46.69      3.89 o 
  -7  11  10       66.22       58.00      3.37 o 
  -6  11  10      379.81      381.49      6.95 o 
  -5  11  10      268.23      263.04      5.71 o 
  -4  11  10      195.14      209.83      5.38 o 
  -3  11  10       61.70       49.40      3.27 o 
  -2  11  10        2.64        4.78      1.89 o 
  -1  11  10        4.62        3.99      2.46 o 
   0  11  10       20.01       18.70      2.84 o 
   1  11  10       13.18       12.98      2.79 o 
   2  11  10       34.22       31.02      4.26 o 
   3  11  10      190.62      192.68     11.62 o 
   4  11  10       48.03       49.96      4.77 o 
 -11  12  10       15.55       25.39      4.79 o 
 -10  12  10       54.07       50.55      5.36 o 
  -9  12  10      172.21      162.61      8.67 o 
  -8  12  10       92.21       83.91      4.90 o 
  -7  12  10        4.44        5.22      2.12 o 
  -6  12  10        0.13       -1.85      1.67 o 
  -5  12  10       46.67       58.39      3.86 o 
  -4  12  10      426.83      413.94      9.69 o 
  -3  12  10       52.65       55.26      3.53 o 
  -2  12  10       51.08       55.96      3.43 o 
  -1  12  10      171.01      169.08      5.25 o 
   0  12  10      103.48      111.16      5.36 o 
   1  12  10      110.55      100.34      5.23 o 
   2  12  10        1.24       -1.45      3.25 o 
   3  12  10        2.23        3.82      3.02 o 
   4  12  10      179.21      174.76      9.99 o 
 -10  13  10       53.62       62.53      6.53 o 
  -9  13  10     1010.80     1016.85     30.21 o 
  -8  13  10      183.05      174.04      6.41 o 
  -7  13  10      858.58      868.57     12.30 o 
  -6  13  10        6.60       11.18      2.49 o 
  -5  13  10      875.50      901.03     14.04 o 
  -4  13  10      240.97      239.83      5.89 o 
  -3  13  10     1405.67     1406.24     20.92 o 
  -2  13  10      690.47      676.80     11.96 o 
  -1  13  10      429.48      434.60     10.63 o 
   0  13  10      432.55      464.58     10.20 o 
   1  13  10      838.12      853.94     15.17 o 
   2  13  10       65.67       69.82      4.78 o 
   3  13  10       70.18       67.96      5.50 o 
 -10  14  10       65.08       75.16      7.20 o 
  -9  14  10      192.08      194.91      9.38 o 
  -8  14  10      101.15       90.92      6.68 o 
  -7  14  10       11.85       11.00      2.40 o 
  -6  14  10      251.30      253.54      7.35 o 
  -5  14  10        0.02       -0.05      2.15 o 
  -4  14  10     1082.03     1070.21     18.68 o 
  -3  14  10      103.57      108.79      4.81 o 
  -2  14  10      939.63      916.14     15.09 o 
  -1  14  10       32.34       34.35      3.91 o 
   0  14  10      359.56      406.09      9.64 o 
   1  14  10        0.20       -0.62      2.63 o 
   2  14  10      320.60      295.53      8.46 o 
   3  14  10       53.09       40.19      4.71 o 
  -9  15  10      108.91      116.35      7.74 o 
  -8  15  10        5.30        4.45      3.39 o 
  -7  15  10      207.80      214.27      7.02 o 
  -6  15  10      268.06      292.80      9.08 o 
  -5  15  10      470.03      447.49     11.95 o 
  -4  15  10        8.98        8.91      2.62 o 
  -3  15  10      162.20      171.77      9.25 o 
  -2  15  10       21.59       26.12      2.89 o 
  -1  15  10       51.30       53.97      4.71 o 
   0  15  10      230.77      239.38      9.79 o 
   1  15  10      152.74      142.25      6.58 o 
   2  15  10       99.90      101.39      5.83 o 
   3  15  10       49.94       49.67      7.24 o 
  -9  16  10        0.00        4.71      3.54 o 
  -8  16  10       55.06       57.24      4.98 o 
  -7  16  10       89.80       87.15      6.67 o 
  -6  16  10        1.54        1.90      4.43 o 
  -5  16  10      125.96      118.54      7.53 o 
  -4  16  10      155.31      153.91      6.77 o 
  -3  16  10      425.13      444.34     10.44 o 
  -2  16  10      175.94      174.48      5.86 o 
  -1  16  10       37.25       27.57      4.00 o 
   0  16  10      415.05      417.00     13.28 o 
   1  16  10        0.26       -3.42      3.77 o 
   2  16  10      286.59      284.63      8.63 o 
  -8  17  10       30.17       28.55      7.92 o 
  -7  17  10        9.70        5.81      6.26 o 
  -6  17  10       17.68        7.44      3.62 o 
  -5  17  10       83.74       79.77      5.26 o 
  -4  17  10      100.32       98.68      7.00 o 
  -3  17  10      328.42      310.31      8.65 o 
  -2  17  10      198.20      193.47      6.32 o 
  -1  17  10      371.85      385.38     13.51 o 
   0  17  10      144.14      144.74      8.91 o 
   1  17  10      518.75      539.94     15.92 o 
  -7  18  10        0.33       -1.39      6.61 o 
  -6  18  10      203.25      209.41     21.83 o 
  -5  18  10        9.50       19.97      4.54 o 
  -4  18  10      747.50      748.30     31.13 o 
  -3  18  10      649.32      705.35     16.95 o 
  -2  18  10      941.06      965.25     19.14 o 
  -1  18  10      367.00      374.45     12.51 o 
   0  18  10      677.41      713.96     35.41 o 
   1  18  10      307.02      302.06     12.74 o 
  -6  19  10        0.17        4.75      3.31 o 
  -5  19  10      115.53      108.24      8.12 o 
  -4  19  10       11.64       11.79      4.19 o 
  -3  19  10     1387.93     1484.31     28.29 o 
  -2  19  10       44.80       50.31      6.79 o 
  -1  19  10      927.94      979.94     22.20 o 
   0  19  10       13.79       11.35      4.95 o 
  -5  20  10      338.08      323.46     12.92 o 
  -4  20  10       64.90       58.76      6.56 o 
  -3  20  10      281.95      288.56      9.67 o 
  -2  20  10      262.41      308.05     13.08 o 
 -12   1  11        6.21        4.45      3.88 o 
 -11   1  11        8.87        5.75      3.55 o 
 -10   1  11      399.42      394.59      8.52 o 
  -9   1  11       43.85       41.98      3.37 o 
  -8   1  11      224.74      208.78      6.45 o 
  -7   1  11      159.07      160.62      3.68 o 
  -6   1  11     1343.31     1327.18     15.11 o 
  -5   1  11     1086.42     1126.85     15.18 o 
  -4   1  11     1411.90     1411.43     15.79 o 
  -3   1  11      385.10      396.02      5.86 o 
  -2   1  11       23.23       21.94      2.23 o 
  -1   1  11      634.16      594.60      9.75 o 
   0   1  11        0.73        1.34      2.07 o 
   1   1  11     1069.19     1070.57     19.33 o 
   2   1  11      309.92      314.06      8.82 o 
   3   1  11      670.52      691.51     14.57 o 
   4   1  11       47.20       46.70      4.98 o 
   5   1  11      889.59      938.75     17.48 o 
 -12   2  11      273.38      290.13     10.24 o 
 -11   2  11        3.85        5.70      3.85 o 
 -10   2  11      598.21      593.33     12.08 o 
  -9   2  11       69.56       60.33      3.84 o 
  -8   2  11     1020.28      989.75     16.62 o 
  -7   2  11       16.09       18.89      2.13 o 
  -6   2  11     1330.15     1268.70     15.55 o 
  -5   2  11      622.97      622.91      9.67 o 
  -4   2  11      329.93      314.07      5.38 o 
  -3   2  11      821.60      800.52      9.78 o 
  -2   2  11      159.07      145.54      4.37 o 
  -1   2  11      290.04      282.22      6.17 o 
   0   2  11      347.37      294.57      8.26 o 
   1   2  11       28.93       41.13      4.25 o 
   2   2  11        5.38        4.15      2.51 o 
   3   2  11       42.63       35.75      3.84 o 
   4   2  11      246.85      248.20      7.74 o 
   5   2  11      295.83      327.70     14.72 o 
 -12   3  11       73.39       63.59      6.13 o 
 -11   3  11      496.73      509.86     13.18 o 
 -10   3  11       53.65       56.95      4.49 o 
  -9   3  11      487.68      508.63      9.59 o 
  -8   3  11       72.89       69.35      4.43 o 
  -7   3  11      240.57      240.36      5.25 o 
  -6   3  11       77.69       72.97      3.09 o 
  -5   3  11     1048.85     1001.76     13.85 o 
  -4   3  11      105.57      109.19      2.86 o 
  -3   3  11      495.91      484.30      6.75 o 
  -2   3  11      231.53      245.79      5.76 o 
  -1   3  11       27.72       29.81      2.51 o 
   0   3  11      644.89      601.37     12.76 o 
   1   3  11        0.01        1.77      2.25 o 
   2   3  11       70.57       64.94      4.02 o 
   3   3  11        0.19        0.34      2.10 o 
   4   3  11      140.87      143.22      6.21 o 
   5   3  11        1.80        0.31      2.68 o 
 -12   4  11        5.67       13.61      4.26 o 
 -11   4  11       21.24       20.58      5.15 o 
 -10   4  11        9.25        5.57      2.96 o 
  -9   4  11      108.37      112.31      4.88 o 
  -8   4  11      208.61      204.28      5.81 o 
  -7   4  11     2807.44     2737.28     30.42 o 
  -6   4  11      300.86      286.91      5.55 o 
  -5   4  11     2081.60     2048.91     25.21 o 
  -4   4  11     1137.93     1089.38     11.95 o 
  -3   4  11      102.51      100.85      3.36 o 
  -2   4  11     4097.02     3954.54     42.28 o 
  -1   4  11        2.08        2.96      1.55 o 
   0   4  11     2201.30     2113.35     29.24 o 
   1   4  11       74.95       71.38      4.18 o 
   2   4  11      208.72      219.36      6.47 o 
   3   4  11       15.74       14.72      2.98 o 
   4   4  11       22.47       22.19      3.31 o 
   5   4  11       56.44       57.72      4.56 o 
 -12   5  11        3.84       -2.11      3.81 o 
 -11   5  11       20.21       18.28      4.36 o 
 -10   5  11        4.52        0.75      2.94 o 
  -9   5  11      102.63       93.10      4.54 o 
  -8   5  11       47.06       45.69      3.44 o 
  -7   5  11     1621.94     1532.71     20.05 o 
  -6   5  11      211.27      212.49      4.75 o 
  -5   5  11       21.89       17.83      2.44 o 
  -4   5  11      302.19      291.12      5.86 o 
  -3   5  11       26.35       22.43      1.85 o 
  -2   5  11     1491.35     1391.25     17.12 o 
  -1   5  11      166.43      167.07      4.43 o 
   0   5  11        4.57        4.17      1.87 o 
   1   5  11       69.94       63.01      3.92 o 
   2   5  11       88.93       98.92      5.48 o 
   3   5  11       62.16       65.75      4.73 o 
   4   5  11      136.12      142.96     10.48 o 
 -12   6  11       31.46       32.31      5.10 o 
 -11   6  11        0.71       -4.26      3.04 o 
 -10   6  11        4.44        2.68      4.74 o 
  -9   6  11      511.09      517.99     13.73 o 
  -8   6  11      258.12      273.32      7.87 o 
  -7   6  11       21.36       22.55      2.54 o 
  -6   6  11      367.12      379.38      6.59 o 
  -5   6  11       21.25       20.56      2.19 o 
  -4   6  11       64.97       76.79      4.65 o 
  -3   6  11        6.15        3.90      1.41 o 
  -2   6  11      361.59      421.92      7.34 o 
  -1   6  11      266.72      236.08      5.29 o 
   0   6  11      142.09      147.72      5.32 o 
   1   6  11      534.04      539.73     12.26 o 
   2   6  11     1414.94     1414.59     23.92 o 
   3   6  11      825.53      857.84     16.64 o 
   4   6  11      297.12      314.92     13.39 o 
 -12   7  11      170.54      186.10     11.83 o 
 -11   7  11      169.22      190.13      7.58 o 
 -10   7  11      165.11      188.45      7.11 o 
  -9   7  11      964.56     1002.85     15.38 o 
  -8   7  11       62.13       69.68      4.05 o 
  -7   7  11     1331.07     1269.85     17.32 o 
  -6   7  11        8.53        6.59      1.84 o 
  -5   7  11        4.26        1.65      1.50 o 
  -4   7  11      586.73      584.73      8.63 o 
  -3   7  11       17.69       13.12      1.69 o 
  -2   7  11      675.56      669.55      9.98 o 
  -1   7  11      260.62      265.60      5.70 o 
   0   7  11      119.64      133.67      5.23 o 
   1   7  11      464.54      454.52     10.89 o 
   2   7  11       27.60       27.24      5.13 o 
   3   7  11      109.35      110.04      6.02 o 
   4   7  11        0.15        4.85      3.00 o 
 -11   8  11        2.16       -1.15      3.25 o 
 -10   8  11       55.56       63.98      4.97 o 
  -9   8  11       64.23       61.56      4.15 o 
  -8   8  11        1.48        5.47      2.60 o 
  -7   8  11      217.03      205.62      5.49 o 
  -6   8  11       81.75       87.17      3.41 o 
  -5   8  11      867.07      809.84     10.98 o 
  -4   8  11       50.27       47.78      2.58 o 
  -3   8  11      698.05      697.87     10.05 o 
  -2   8  11      680.44      645.41      9.80 o 
  -1   8  11        4.67        5.91      1.93 o 
   0   8  11       24.28       25.40      3.03 o 
   1   8  11      416.05      427.46     12.58 o 
   2   8  11       16.28       17.97      3.28 o 
   3   8  11       30.82       22.78      3.81 o 
   4   8  11        5.88        9.05      3.20 o 
 -11   9  11      283.76      297.25      9.14 o 
 -10   9  11      196.36      206.16     12.96 o 
  -9   9  11      104.10      105.54      5.05 o 
  -8   9  11       74.35       68.13      4.41 o 
  -7   9  11        6.61        7.63      3.29 o 
  -6   9  11      196.05      191.44      4.90 o 
  -5   9  11     1839.75     1772.19     24.75 o 
  -4   9  11      249.10      221.82      4.81 o 
  -3   9  11       42.86       31.19      2.72 o 
  -2   9  11      123.61      138.00      4.92 o 
  -1   9  11      331.81      338.96      8.81 o 
   0   9  11      112.35      120.23      5.44 o 
   1   9  11      634.68      641.16     13.92 o 
   2   9  11       47.10       59.78      6.68 o 
   3   9  11      240.96      259.70      8.48 o 
   4   9  11        0.05        0.29      2.77 o 
 -11  10  11      417.57      464.50     14.17 o 
 -10  10  11      259.05      262.48      8.46 o 
  -9  10  11        6.49        3.05      2.93 o 
  -8  10  11      390.22      397.28     11.55 o 
  -7  10  11       38.49       37.61      3.31 o 
  -6  10  11       33.56       36.87      3.10 o 
  -5  10  11      212.06      214.03      5.19 o 
  -4  10  11        2.41        3.17      1.75 o 
  -3  10  11        4.56        5.27      1.90 o 
  -2  10  11     1368.83     1404.84     19.72 o 
  -1  10  11      637.59      654.95     11.00 o 
   0  10  11      606.41      619.74     11.97 o 
   1  10  11        2.31       -0.55      2.74 o 
   2  10  11     1204.11     1216.12     22.06 o 
   3  10  11       26.94       31.82      4.09 o 
 -11  11  11        0.60        3.63      4.07 o 
 -10  11  11       23.70       28.68      4.74 o 
  -9  11  11        8.72       -0.24      2.82 o 
  -8  11  11        6.18        9.02      2.89 o 
  -7  11  11        4.91        3.38      2.32 o 
  -6  11  11      124.57      129.39      4.46 o 
  -5  11  11       59.68       72.61      3.70 o 
  -4  11  11      188.26      214.89      6.59 o 
  -3  11  11      931.51     1002.22     15.97 o 
  -2  11  11      119.04      115.40      5.90 o 
  -1  11  11     1061.53     1055.80     15.58 o 
   0  11  11      107.54      113.47      6.73 o 
   1  11  11      717.73      706.06     18.53 o 
   2  11  11      561.37      561.67     13.24 o 
   3  11  11      567.98      554.25     16.97 o 
 -10  12  11      405.71      418.10     13.70 o 
  -9  12  11      269.83      272.72      8.15 o 
  -8  12  11      114.43      128.88      6.01 o 
  -7  12  11      438.76      441.51     12.83 o 
  -6  12  11       87.47       85.41      5.54 o 
  -5  12  11      173.11      164.86      5.07 o 
  -4  12  11      278.06      264.13      7.50 o 
  -3  12  11      105.65      104.62      4.65 o 
  -2  12  11       13.40        5.48      2.73 o 
  -1  12  11      152.87      152.92      5.37 o 
   0  12  11       63.03       68.68      4.58 o 
   1  12  11       17.86       14.09      3.16 o 
   2  12  11        0.71       -1.87      3.10 o 
   3  12  11       36.88       37.22      4.55 o 
 -10  13  11       11.56       10.09      4.81 o 
  -9  13  11        7.46        3.68      3.59 o 
  -8  13  11      250.28      242.72      7.56 o 
  -7  13  11       76.58       73.17      4.15 o 
  -6  13  11       88.87       86.47      4.87 o 
  -5  13  11       10.42       10.66      2.22 o 
  -4  13  11      173.30      180.72      6.21 o 
  -3  13  11       63.92       68.26      4.04 o 
  -2  13  11       57.64       59.39      4.69 o 
  -1  13  11       69.71       64.20      4.89 o 
   0  13  11      521.12      576.63     12.00 o 
   1  13  11      279.56      305.04      8.55 o 
   2  13  11      297.65      292.48      9.64 o 
  -9  14  11       10.84       15.72      5.17 o 
  -8  14  11      451.45      443.52     11.10 o 
  -7  14  11      101.60      106.38      5.40 o 
  -6  14  11      207.00      208.49      7.91 o 
  -5  14  11       33.62       36.40      3.00 o 
  -4  14  11       52.19       42.45      3.76 o 
  -3  14  11      303.27      307.27      7.68 o 
  -2  14  11      159.50      169.91      7.10 o 
  -1  14  11       47.33       40.85      4.89 o 
   0  14  11      213.95      229.64      7.49 o 
   1  14  11      274.21      262.98      8.17 o 
   2  14  11        8.21        3.51      3.06 o 
  -9  15  11      375.27      362.36     10.40 o 
  -8  15  11       15.52       17.67      3.73 o 
  -7  15  11     1557.03     1591.98     29.28 o 
  -6  15  11       34.85       37.80      3.79 o 
  -5  15  11     1008.17      982.85     21.29 o 
  -4  15  11       10.30       11.08      2.84 o 
  -3  15  11      360.53      368.59      8.65 o 
  -2  15  11       75.39       71.86      5.38 o 
  -1  15  11       44.35       33.54      4.20 o 
   0  15  11        0.18        2.81      4.07 o 
   1  15  11       46.20       38.99      4.34 o 
   2  15  11        0.97       -0.26      3.00 o 
  -8  16  11      146.68      136.31      9.38 o 
  -7  16  11      182.85      204.09      8.12 o 
  -6  16  11      431.67      460.69     11.91 o 
  -5  16  11        6.52       -0.93      2.76 o 
  -4  16  11      552.41      547.06     12.06 o 
  -3  16  11       64.96       62.74      4.52 o 
  -2  16  11      662.58      672.08     14.98 o 
  -1  16  11      155.76      164.80      7.91 o 
   0  16  11      323.96      314.44     11.85 o 
   1  16  11       21.71       17.69      4.86 o 
  -8  17  11       41.09       36.76      6.01 o 
  -7  17  11       12.88       19.54      3.82 o 
  -6  17  11       99.65       88.23      5.72 o 
  -5  17  11       51.49       58.27      6.17 o 
  -4  17  11       66.77       77.98      5.08 o 
  -3  17  11      188.98      191.68      7.01 o 
  -2  17  11       46.04       45.87      4.72 o 
  -1  17  11       10.18       12.41      3.77 o 
   0  17  11        3.68       -2.63      4.05 o 
  -7  18  11      187.53      176.44      9.45 o 
  -6  18  11      124.98      125.58      8.64 o 
  -5  18  11       13.88       20.21      4.70 o 
  -4  18  11        2.40       -0.14      4.54 o 
  -3  18  11       63.06       61.56      5.30 o 
  -2  18  11       42.41       56.19      5.27 o 
  -1  18  11       71.87       66.52      5.72 o 
  -5  19  11       39.72       33.86      5.50 o 
  -4  19  11       19.79       17.16      4.68 o 
  -3  19  11       11.36        6.70      4.47 o 
  -2  19  11       10.14        5.36      5.64 o 
 -12   0  12       68.95       68.96      8.86 o 
 -11   0  12      793.93      761.63     40.93 o 
 -10   0  12      165.28      178.09      8.91 o 
  -9   0  12     1041.31      983.47     26.32 o 
  -8   0  12     1693.67     1663.57     31.43 o 
  -7   0  12       38.07       37.11      3.81 o 
  -6   0  12     2972.41     2950.39     49.69 o 
  -5   0  12     1162.93     1161.92     22.34 o 
  -4   0  12     3582.67     3524.58     44.51 o 
  -3   0  12      548.92      528.40     18.49 o 
  -2   0  12      871.18      897.09     19.08 o 
  -1   0  12      255.43      281.84      9.13 o 
   0   0  12       41.60       45.33      5.93 o 
   1   0  12      626.87      666.74     20.37 o 
   2   0  12      114.19      120.74      9.09 o 
   3   0  12        2.46       -1.95      3.59 o 
   4   0  12        0.04       -0.89      4.38 o 
 -12   1  12       14.27        9.89      4.27 o 
 -11   1  12        5.17        0.62      3.11 o 
 -10   1  12       37.46       44.58      3.77 o 
  -9   1  12      328.10      312.56      7.47 o 
  -8   1  12       29.01       25.75      3.04 o 
  -7   1  12      483.84      466.08      7.98 o 
  -6   1  12       22.04       15.03      2.25 o 
  -5   1  12       39.90       36.96      2.66 o 
  -4   1  12     1138.46     1108.28     11.51 o 
  -3   1  12       38.35       42.27      3.02 o 
  -2   1  12       48.45       45.38      3.06 o 
  -1   1  12       10.90        7.83      2.02 o 
   0   1  12      261.95      229.54      7.72 o 
   1   1  12       26.66       17.48      3.29 o 
   2   1  12        4.03       -1.99      2.50 o 
   3   1  12        0.72        1.68      2.77 o 
   4   1  12        6.05        3.26      2.88 o 
 -12   2  12        4.23        4.42      4.11 o 
 -11   2  12       11.69        7.38      3.91 o 
 -10   2  12        1.18        1.89      2.92 o 
  -9   2  12      105.15       98.44      4.73 o 
  -8   2  12       71.92       62.63      3.86 o 
  -7   2  12       93.66       93.71      3.48 o 
  -6   2  12       76.04       65.22      3.26 o 
  -5   2  12      268.53      267.81      5.75 o 
  -4   2  12        1.67       -0.86      1.50 o 
  -3   2  12      831.55      813.91     12.49 o 
  -2   2  12     1097.99     1116.54     15.89 o 
  -1   2  12      514.96      507.23      9.15 o 
   0   2  12       22.95       27.78      4.33 o 
   1   2  12      452.21      431.49     13.27 o 
   2   2  12      273.27      241.69      8.16 o 
   3   2  12       99.59       82.70      4.86 o 
   4   2  12      143.07      143.33      6.85 o 
 -12   3  12        5.07       -0.36      4.10 o 
 -11   3  12       24.86       17.12      3.80 o 
 -10   3  12      167.66      173.55      8.23 o 
  -9   3  12       45.36       47.43      3.71 o 
  -8   3  12       92.74      102.73      4.63 o 
  -7   3  12      245.78      226.84      4.95 o 
  -6   3  12        0.43        0.78      1.70 o 
  -5   3  12        3.81        0.91      1.65 o 
  -4   3  12       21.82       30.61      2.02 o 
  -3   3  12      466.05      442.17      8.38 o 
  -2   3  12      328.33      342.97      7.18 o 
  -1   3  12      271.49      260.64      8.18 o 
   0   3  12       28.70       27.86      3.49 o 
   1   3  12       49.41       51.19      4.68 o 
   2   3  12        1.20       -0.66      2.41 o 
   3   3  12      301.81      316.38      9.10 o 
   4   3  12       68.84       67.50      5.03 o 
 -12   4  12      227.69      245.69      9.87 o 
 -11   4  12       79.19       73.40      5.30 o 
 -10   4  12      373.26      394.03      9.84 o 
  -9   4  12      735.69      722.47     12.40 o 
  -8   4  12      118.62      114.97      5.36 o 
  -7   4  12      212.11      214.87      4.83 o 
  -6   4  12      102.27      102.60      3.86 o 
  -5   4  12      101.05      110.56      3.86 o 
  -4   4  12      119.44      116.87      4.10 o 
  -3   4  12      234.06      233.01      4.68 o 
  -2   4  12      117.15       95.54      3.85 o 
  -1   4  12        0.19        2.40      1.81 o 
   0   4  12       98.51      105.51      5.13 o 
   1   4  12      123.25      130.66      7.85 o 
   2   4  12       76.81       79.75      5.21 o 
   3   4  12       72.74       78.80      5.31 o 
   4   4  12       31.36       38.06      4.23 o 
 -12   5  12       14.68        7.91      4.44 o 
 -11   5  12      308.47      337.09      9.53 o 
 -10   5  12        5.82        2.90      2.78 o 
  -9   5  12     1042.73     1047.75     16.00 o 
  -8   5  12      709.84      734.03     13.36 o 
  -7   5  12      454.51      454.22      8.42 o 
  -6   5  12      115.88      115.60      5.01 o 
  -5   5  12      700.62      694.27      9.83 o 
  -4   5  12       11.55       10.15      1.65 o 
  -3   5  12      903.15      858.29     10.93 o 
  -2   5  12      254.81      238.83      5.46 o 
  -1   5  12       13.84        6.49      2.03 o 
   0   5  12      125.78      127.36      5.49 o 
   1   5  12      476.61      473.91     11.43 o 
   2   5  12      578.32      588.43     15.96 o 
   3   5  12      125.07      128.70      6.61 o 
   4   5  12      107.52      105.01      6.14 o 
 -12   6  12        4.53        3.92      3.69 o 
 -11   6  12      174.51      175.89      7.51 o 
 -10   6  12        0.12       -2.58      3.08 o 
  -9   6  12       37.97       34.51      3.46 o 
  -8   6  12       14.92       18.11      3.34 o 
  -7   6  12      478.90      469.13      8.66 o 
  -6   6  12      111.51      120.62      5.15 o 
  -5   6  12      229.47      213.15      4.76 o 
  -4   6  12        1.12       -0.07      1.37 o 
  -3   6  12      141.62      137.22      3.70 o 
  -2   6  12      162.51      179.31      4.76 o 
  -1   6  12       21.98       22.40      2.53 o 
   0   6  12       21.11       30.49      3.26 o 
   1   6  12      168.12      173.00      7.12 o 
   2   6  12      128.66      127.33      6.59 o 
   3   6  12       72.07       83.65      5.63 o 
 -11   7  12       15.66       11.63      3.87 o 
 -10   7  12        8.51        3.68      2.87 o 
  -9   7  12      149.22      150.01      6.24 o 
  -8   7  12       21.06       14.62      2.97 o 
  -7   7  12        0.13       -3.82      1.91 o 
  -6   7  12       69.99       64.82      3.32 o 
  -5   7  12      372.45      362.28      6.98 o 
  -4   7  12      782.77      759.15     11.78 o 
  -3   7  12       16.55       17.31      1.93 o 
  -2   7  12      149.70      176.53      4.82 o 
  -1   7  12      158.11      162.65      5.90 o 
   0   7  12      760.00      792.41     14.06 o 
   1   7  12      162.12      163.94      6.92 o 
   2   7  12      180.69      182.11      8.57 o 
   3   7  12       38.08       46.66      4.51 o 
 -11   8  12       47.58       47.33      4.86 o 
 -10   8  12        8.09        3.57      3.09 o 
  -9   8  12      943.39      939.84     22.60 o 
  -8   8  12       13.25       11.43      3.31 o 
  -7   8  12      290.09      309.85      7.40 o 
  -6   8  12      166.32      149.28      4.23 o 
  -5   8  12      201.80      202.76      5.08 o 
  -4   8  12       36.52       34.04      2.73 o 
  -3   8  12      123.45      104.22      4.73 o 
  -2   8  12        2.64        0.98      2.50 o 
  -1   8  12      133.22      138.00      5.91 o 
   0   8  12      414.48      431.14     11.53 o 
   1   8  12       16.74       14.27      4.21 o 
   2   8  12      246.54      257.96     10.90 o 
   3   8  12       53.69       60.17      5.07 o 
 -11   9  12       30.11       23.08      4.30 o 
 -10   9  12      173.14      172.91      7.40 o 
  -9   9  12      129.78      135.72      7.70 o 
  -8   9  12      622.89      633.54     15.24 o 
  -7   9  12      270.64      273.17      6.97 o 
  -6   9  12      460.44      440.40      7.42 o 
  -5   9  12      857.40      804.36     12.07 o 
  -4   9  12       52.44       68.44      3.59 o 
  -3   9  12      172.13      163.65      5.18 o 
  -2   9  12      107.88      121.00      4.87 o 
  -1   9  12      166.23      180.83      8.16 o 
   0   9  12      774.51      776.64     14.17 o 
   1   9  12      318.66      305.81      9.46 o 
   2   9  12      385.79      394.76     10.94 o 
   3   9  12       95.28       98.76      6.26 o 
 -11  10  12        3.92        5.65      4.22 o 
 -10  10  12      221.54      231.42      7.86 o 
  -9  10  12       94.45       86.40      8.45 o 
  -8  10  12      993.67     1019.12     20.75 o 
  -7  10  12      294.87      293.34      7.31 o 
  -6  10  12     1003.82     1005.51     13.30 o 
  -5  10  12      436.79      440.77      8.01 o 
  -4  10  12      493.38      520.88     11.17 o 
  -3  10  12      469.79      453.96      9.15 o 
  -2  10  12      770.15      763.39     13.78 o 
  -1  10  12      681.61      680.25     13.03 o 
   0  10  12        0.35        1.20      3.61 o 
   1  10  12      419.07      434.55     11.54 o 
   2  10  12       27.43       18.30      5.04 o 
   3  10  12      683.49      714.93     15.85 o 
 -10  11  12      144.08      169.68      7.21 o 
  -9  11  12      111.16       98.32      5.67 o 
  -8  11  12      305.50      307.56      8.41 o 
  -7  11  12       33.76       30.03      4.24 o 
  -6  11  12      462.08      433.14      8.59 o 
  -5  11  12      237.75      247.91      8.76 o 
  -4  11  12      131.88      124.04      5.40 o 
  -3  11  12        1.72        1.04      1.89 o 
  -2  11  12        9.23        5.78      2.86 o 
  -1  11  12      213.77      216.31      6.98 o 
   0  11  12       91.86       92.93      5.26 o 
   1  11  12       80.59      100.99      5.60 o 
   2  11  12        0.05        1.76      3.12 o 
 -10  12  12       38.56       41.08      6.03 o 
  -9  12  12       30.39       26.80      4.74 o 
  -8  12  12      450.91      441.66     11.25 o 
  -7  12  12      496.50      515.32     10.16 o 
  -6  12  12     2454.61     2369.35     36.11 o 
  -5  12  12       11.18       19.76      2.51 o 
  -4  12  12     1063.21     1012.63     18.20 o 
  -3  12  12       14.65       18.56      2.64 o 
  -2  12  12      367.99      376.93     11.51 o 
  -1  12  12      179.18      175.07      6.97 o 
   0  12  12      146.24      138.34      7.30 o 
   1  12  12     1334.90     1368.64     21.99 o 
   2  12  12       19.88       14.35      3.92 o 
 -10  13  12      106.60       98.40      6.63 o 
  -9  13  12       23.89       16.62      3.72 o 
  -8  13  12        3.42        7.81      3.17 o 
  -7  13  12       34.70       31.08      5.35 o 
  -6  13  12       26.30       23.71      3.28 o 
  -5  13  12       47.08       48.27      3.92 o 
  -4  13  12      232.38      250.18     14.28 o 
  -3  13  12       12.99       11.51      2.54 o 
  -2  13  12       52.99       58.56      4.92 o 
  -1  13  12      107.52      110.01     10.06 o 
   0  13  12        2.42       -1.63      3.89 o 
   1  13  12       14.85        4.72      3.54 o 
  -9  14  12       95.63       98.41      6.27 o 
  -8  14  12      110.09      108.26      6.12 o 
  -7  14  12      298.05      296.15      8.36 o 
  -6  14  12      521.51      476.94     10.88 o 
  -5  14  12      565.18      586.42     12.42 o 
  -4  14  12      186.37      208.28      7.03 o 
  -3  14  12       92.30       97.18      7.22 o 
  -2  14  12      103.63       97.71      6.92 o 
  -1  14  12       12.83        5.94      4.04 o 
   0  14  12       42.65       49.50      5.98 o 
   1  14  12       12.41        9.88      3.45 o 
  -8  15  12        0.02        4.51      5.59 o 
  -7  15  12      444.95      438.72     11.68 o 
  -6  15  12      483.63      475.30     10.89 o 
  -5  15  12      574.96      611.93     12.86 o 
  -4  15  12      146.69      144.83      6.33 o 
  -3  15  12      236.77      261.46     11.98 o 
  -2  15  12      555.63      589.26     21.30 o 
  -1  15  12       84.33       82.99      7.21 o 
   0  15  12       46.80       55.54     13.28 o 
  -8  16  12        4.39        5.28      5.83 o 
  -7  16  12      175.35      194.33     10.85 o 
  -6  16  12        2.57       -1.42      3.37 o 
  -5  16  12       15.53       13.07      3.51 o 
  -4  16  12       77.07       84.82      5.29 o 
  -3  16  12      109.33      107.87      7.33 o 
  -2  16  12      164.96      186.97      8.43 o 
  -1  16  12       70.74       69.09      5.73 o 
   0  16  12       13.54       13.65      4.84 o 
  -7  17  12      238.97      224.11      8.34 o 
  -6  17  12       59.69       49.13      5.98 o 
  -5  17  12     1136.24     1187.48     29.65 o 
  -4  17  12        5.24       10.74      3.11 o 
  -3  17  12     1228.49     1265.18     26.93 o 
  -2  17  12        1.90        2.61      3.46 o 
  -1  17  12      290.88      274.05     15.56 o 
  -5  18  12      290.80      305.73     12.41 o 
  -4  18  12      119.32      135.18      7.04 o 
  -3  18  12      225.13      249.23     10.28 o 
 -12   1  13      208.29      200.68      9.80 o 
 -11   1  13      406.91      409.63     10.99 o 
 -10   1  13      134.86      139.38      5.86 o 
  -9   1  13      217.04      222.02      6.60 o 
  -8   1  13      107.74      105.30      5.84 o 
  -7   1  13      105.28      101.80      4.09 o 
  -6   1  13     1802.14     1762.56     22.61 o 
  -5   1  13       63.00       64.79      3.25 o 
  -4   1  13      451.53      451.01      6.81 o 
  -3   1  13        5.51        2.80      1.84 o 
  -2   1  13     1542.82     1548.54     20.96 o 
  -1   1  13      115.55      109.97      5.28 o 
   0   1  13      446.42      426.12     11.17 o 
   1   1  13       50.65       50.17      4.67 o 
   2   1  13       19.24       16.40      3.80 o 
   3   1  13      473.39      515.94     13.00 o 
 -12   2  13       24.00       23.67      4.43 o 
 -11   2  13       60.68       54.32      4.44 o 
 -10   2  13        9.18       12.94      3.09 o 
  -9   2  13      318.17      300.86      8.84 o 
  -8   2  13       15.58        9.06      3.11 o 
  -7   2  13      102.79       98.14      4.88 o 
  -6   2  13        3.65        0.66      2.74 o 
  -5   2  13       90.47       95.55      3.47 o 
  -4   2  13      451.50      428.39     10.14 o 
  -3   2  13        1.66       -1.04      1.79 o 
  -2   2  13     1359.33     1355.10     18.93 o 
  -1   2  13      520.82      539.09     11.06 o 
   0   2  13      487.69      504.43     24.09 o 
   1   2  13        5.40        1.63      2.65 o 
   2   2  13      321.70      321.50      8.53 o 
   3   2  13      209.22      218.98     11.69 o 
 -12   3  13        4.60        0.16      3.56 o 
 -11   3  13       50.86       55.93      4.47 o 
 -10   3  13       13.08       11.06      3.05 o 
  -9   3  13      424.60      406.10      9.69 o 
  -8   3  13      439.46      450.33     10.98 o 
  -7   3  13       11.48        9.94      2.13 o 
  -6   3  13        7.13        5.22      1.91 o 
  -5   3  13       17.12       19.78      2.49 o 
  -4   3  13       71.34       68.90      3.58 o 
  -3   3  13       57.28       58.94      3.21 o 
  -2   3  13        6.13        9.54      2.20 o 
  -1   3  13      762.41      807.62     14.44 o 
   0   3  13      103.85       90.82      5.08 o 
   1   3  13      383.46      390.81      9.46 o 
   2   3  13        5.74        4.90      3.83 o 
   3   3  13      332.66      340.91      9.93 o 
 -12   4  13       95.37       98.64      6.36 o 
 -11   4  13        7.34        1.50      3.10 o 
 -10   4  13        6.44        2.60      2.90 o 
  -9   4  13      227.61      235.27      7.44 o 
  -8   4  13        0.64        1.22      2.80 o 
  -7   4  13       17.36       14.34      2.87 o 
  -6   4  13       25.65       21.69      2.42 o 
  -5   4  13      472.26      499.45      7.86 o 
  -4   4  13      174.75      171.12      4.75 o 
  -3   4  13      103.38      109.65      4.29 o 
  -2   4  13       32.08       22.07      2.42 o 
  -1   4  13       53.86       43.90      3.33 o 
   0   4  13      370.03      378.84      9.17 o 
   1   4  13       19.76       22.84      3.62 o 
   2   4  13       43.69       43.24      4.40 o 
   3   4  13       39.60       34.17      4.14 o 
 -11   5  13        0.21        0.82      2.99 o 
 -10   5  13        1.42       -2.40      2.97 o 
  -9   5  13       38.53       34.88      3.96 o 
  -8   5  13        1.66        0.30      2.82 o 
  -7   5  13        8.33        7.19      2.13 o 
  -6   5  13      262.34      262.23      5.95 o 
  -5   5  13        6.10        3.91      1.88 o 
  -4   5  13      109.17      107.50      6.07 o 
  -3   5  13      518.12      525.13      8.93 o 
  -2   5  13      123.55      139.50      4.63 o 
  -1   5  13      460.72      482.53      9.44 o 
   0   5  13       18.10       17.14      3.43 o 
   1   5  13      185.87      184.88      7.78 o 
   2   5  13       12.06       18.73      3.65 o 
   3   5  13       54.77       65.24      5.33 o 
 -11   6  13      229.22      236.41      7.79 o 
 -10   6  13      420.82      447.89     10.66 o 
  -9   6  13      367.46      366.90      9.24 o 
  -8   6  13      138.34      149.52      6.65 o 
  -7   6  13     1844.99     1775.36     22.76 o 
  -6   6  13      273.91      254.55      5.44 o 
  -5   6  13     2527.48     2481.27     30.33 o 
  -4   6  13        6.85        9.11      1.93 o 
  -3   6  13      685.92      688.77     12.74 o 
  -2   6  13       35.45       44.12      3.05 o 
  -1   6  13     1131.33     1166.78     18.76 o 
   0   6  13        0.36       -0.22      2.61 o 
   1   6  13      182.55      178.41      7.62 o 
   2   6  13      143.37      167.36      9.65 o 
 -11   7  13       28.32       32.96      4.45 o 
 -10   7  13       74.83       83.43      5.45 o 
  -9   7  13        7.40        3.41      3.00 o 
  -8   7  13       54.86       71.76      5.13 o 
  -7   7  13      383.36      361.51      8.25 o 
  -6   7  13      422.12      433.84      9.19 o 
  -5   7  13      212.44      212.30      5.24 o 
  -4   7  13      227.03      210.12      5.45 o 
  -3   7  13      893.48      872.73     15.07 o 
  -2   7  13        4.52        7.72      2.19 o 
  -1   7  13     1188.38     1207.73     19.40 o 
   0   7  13      103.84      120.81      5.76 o 
   1   7  13        0.37        5.63      3.08 o 
   2   7  13      148.66      151.43      7.59 o 
 -11   8  13        3.40       -1.31      3.33 o 
 -10   8  13        1.21        1.41      3.25 o 
  -9   8  13        7.26        1.70      3.00 o 
  -8   8  13       71.63       60.37      4.85 o 
  -7   8  13        8.35        2.51      2.28 o 
  -6   8  13       28.54       30.04      2.47 o 
  -5   8  13       42.98       39.07      2.71 o 
  -4   8  13        5.08        5.52      1.92 o 
  -3   8  13        0.67       -2.17      2.33 o 
  -2   8  13      186.67      189.05      5.85 o 
  -1   8  13      172.80      187.17      9.61 o 
   0   8  13        0.48        1.98      2.54 o 
   1   8  13      493.07      525.02     12.96 o 
   2   8  13       14.03       14.26      3.53 o 
 -11   9  13        0.50       -4.42      3.55 o 
 -10   9  13        6.38        9.13      3.52 o 
  -9   9  13       26.46       18.90      3.60 o 
  -8   9  13        8.16       10.41      3.21 o 
  -7   9  13       11.60        7.34      2.26 o 
  -6   9  13       21.60       36.42      2.88 o 
  -5   9  13      103.39       99.66      4.69 o 
  -4   9  13       65.70       71.49      4.01 o 
  -3   9  13      130.32      145.16      6.52 o 
  -2   9  13      285.18      322.17      7.61 o 
  -1   9  13       15.30       18.26      3.09 o 
   0   9  13      217.55      213.18      7.18 o 
   1   9  13      171.95      201.46     11.07 o 
   2   9  13        1.32        1.50      3.04 o 
 -10  10  13      100.88      105.83      6.10 o 
  -9  10  13       78.83       85.00      5.38 o 
  -8  10  13        4.39        2.84      3.14 o 
  -7  10  13      491.88      502.75      9.28 o 
  -6  10  13       52.99       44.86      3.15 o 
  -5  10  13      211.94      209.24      6.69 o 
  -4  10  13      218.68      228.75      6.94 o 
  -3  10  13      185.07      189.60      8.62 o 
  -2  10  13       36.20       30.21      3.90 o 
  -1  10  13        0.31       -3.16      2.43 o 
   0  10  13       47.64       53.22      4.44 o 
   1  10  13      308.81      315.18     11.02 o 
   2  10  13        8.00        5.48      3.42 o 
 -10  11  13      243.55      248.47     10.07 o 
  -9  11  13      291.26      288.05     10.08 o 
  -8  11  13      441.26      435.21     11.19 o 
  -7  11  13       11.15        9.51      2.57 o 
  -6  11  13      640.60      621.18     12.24 o 
  -5  11  13       84.16       99.22      5.16 o 
  -4  11  13      958.06      914.69     16.94 o 
  -3  11  13      350.45      359.78     14.23 o 
  -2  11  13      939.83      967.11     18.89 o 
  -1  11  13       22.19       27.10      4.47 o 
   0  11  13      272.67      288.33      8.50 o 
   1  11  13       29.70       40.68      4.77 o 
 -10  12  13        5.04        2.78      3.51 o 
  -9  12  13       37.12       28.63      4.34 o 
  -8  12  13       24.21       18.80      3.63 o 
  -7  12  13        2.15       -0.17      2.53 o 
  -6  12  13       14.47       16.39      2.68 o 
  -5  12  13      150.64      146.99      9.85 o 
  -4  12  13      515.38      520.69     11.58 o 
  -3  12  13       67.50       71.67      5.30 o 
  -2  12  13      533.71      555.07     13.29 o 
  -1  12  13      231.05      240.27     11.44 o 
   0  12  13     1012.65     1001.93     17.85 o 
   1  12  13       49.09       38.48      4.23 o 
  -9  13  13       57.30       66.41      5.34 o 
  -8  13  13        1.12        1.09      2.98 o 
  -7  13  13       37.81       33.52      3.77 o 
  -6  13  13      460.78      455.25     10.49 o 
  -5  13  13       23.83       32.74      4.15 o 
  -4  13  13       36.95       51.32      5.23 o 
  -3  13  13      139.56      138.35      8.71 o 
  -2  13  13       51.83       40.92      4.60 o 
  -1  13  13      372.59      409.28     13.67 o 
   0  13  13      111.36      121.77      6.50 o 
  -8  14  13       32.96       38.08      4.98 o 
  -7  14  13        0.07       -0.43      2.69 o 
  -6  14  13        0.32        2.65      4.10 o 
  -5  14  13        8.42       12.32      3.82 o 
  -4  14  13      343.49      351.57     12.01 o 
  -3  14  13        8.97        7.58      3.43 o 
  -2  14  13       62.95       53.00      6.38 o 
  -1  14  13        1.46        1.95      4.83 o 
   0  14  13       78.62       87.75      7.61 o 
  -8  15  13        1.04       -2.66      3.98 o 
  -7  15  13       57.91       67.35      4.81 o 
  -6  15  13       63.53       57.75      5.43 o 
  -5  15  13       27.50       17.78      3.38 o 
  -4  15  13       92.25       89.56      5.37 o 
  -3  15  13        1.92       -0.15      3.54 o 
  -2  15  13      150.90      161.35      8.16 o 
  -1  15  13        8.09        6.40      4.39 o 
  -7  16  13      105.03      115.59      6.58 o 
  -6  16  13      178.27      196.65      8.53 o 
  -5  16  13      358.50      354.55     11.65 o 
  -4  16  13        0.32        3.01      2.87 o 
  -3  16  13      763.97      737.99     18.71 o 
  -2  16  13       99.75       90.85      6.57 o 
  -5  17  13        0.09        0.53      3.26 o 
  -4  17  13      254.61      267.80     10.43 o 
 -11   0  14        3.57        1.42      4.38 o 
 -10   0  14       98.88       80.19      8.22 o 
  -9   0  14     1140.33     1102.72     29.37 o 
  -8   0  14       66.25       67.89      7.20 o 
  -7   0  14      824.24      819.73     19.63 o 
  -6   0  14        7.30       -0.76      2.65 o 
  -5   0  14       18.43       19.75      3.11 o 
  -4   0  14     1030.52      990.89     21.44 o 
  -3   0  14      351.39      386.57     11.66 o 
  -2   0  14      544.66      499.25     13.67 o 
  -1   0  14       69.37       59.87      7.23 o 
   0   0  14      105.70      108.69      9.23 o 
   1   0  14      245.30      251.51     12.61 o 
   2   0  14       57.39       50.32      7.27 o 
 -11   1  14        1.00        0.74      3.15 o 
 -10   1  14       11.03        9.46      3.86 o 
  -9   1  14      526.63      523.56     12.68 o 
  -8   1  14      592.63      562.86     12.83 o 
  -7   1  14      219.49      229.42      8.73 o 
  -6   1  14       68.56       58.36      3.32 o 
  -5   1  14       73.88       74.76      3.04 o 
  -4   1  14      570.56      547.49     11.04 o 
  -3   1  14      160.46      132.03      5.07 o 
  -2   1  14       66.42       64.88      3.91 o 
  -1   1  14        1.69       -2.50      2.56 o 
   0   1  14      269.18      277.05      9.24 o 
   1   1  14       29.73       23.72      4.04 o 
   2   1  14      382.06      366.60     11.30 o 
 -11   2  14      381.36      372.73      9.14 o 
 -10   2  14       85.94       88.80      5.57 o 
  -9   2  14      400.84      407.18     13.92 o 
  -8   2  14      209.92      187.83      5.86 o 
  -7   2  14       79.61       68.81      3.63 o 
  -6   2  14       95.73       96.63      4.29 o 
  -5   2  14      262.32      247.64      5.50 o 
  -4   2  14      119.73      126.24      5.45 o 
  -3   2  14      167.48      161.86      6.65 o 
  -2   2  14       36.31       46.67      3.44 o 
  -1   2  14      242.99      234.56      7.26 o 
   0   2  14        9.29        7.56      3.17 o 
   1   2  14       30.20       36.44      3.90 o 
   2   2  14       34.14       39.13      6.17 o 
 -11   3  14       30.60       31.69      4.93 o 
 -10   3  14      159.76      164.57      9.04 o 
  -9   3  14       10.38        5.68      3.48 o 
  -8   3  14      268.88      266.00      8.18 o 
  -7   3  14      148.02      145.63      5.42 o 
  -6   3  14      158.63      143.89      4.66 o 
  -5   3  14      751.04      709.46      9.95 o 
  -4   3  14       74.28       89.92      4.81 o 
  -3   3  14       85.11       76.61      3.82 o 
  -2   3  14      160.04      166.90      5.15 o 
  -1   3  14      309.79      300.45      7.43 o 
   0   3  14      161.66      151.27      6.73 o 
   1   3  14       21.71       16.63      3.70 o 
   2   3  14      784.04      820.51     17.25 o 
 -11   4  14       64.81       59.81      5.41 o 
 -10   4  14       25.67       23.66      3.92 o 
  -9   4  14      533.44      522.67     12.68 o 
  -8   4  14       99.05       98.37      4.78 o 
  -7   4  14      202.42      219.65      5.63 o 
  -6   4  14      701.68      696.30     10.21 o 
  -5   4  14       19.11       16.46      1.84 o 
  -4   4  14      235.26      223.97      6.78 o 
  -3   4  14      776.81      764.16     12.88 o 
  -2   4  14        0.03       -1.39      1.83 o 
  -1   4  14       99.67       82.07      4.48 o 
   0   4  14       12.79       15.91      3.52 o 
   1   4  14      362.12      349.75     10.38 o 
   2   4  14       61.89       58.20      5.14 o 
 -11   5  14       10.88        4.70      3.47 o 
 -10   5  14      237.91      259.81      8.19 o 
  -9   5  14       48.76       50.73      5.07 o 
  -8   5  14      398.10      419.60      9.14 o 
  -7   5  14       83.72       85.84      4.00 o 
  -6   5  14      400.87      413.84      8.19 o 
  -5   5  14        0.20        1.93      1.95 o 
  -4   5  14      713.62      741.81     13.87 o 
  -3   5  14      131.90      138.32      4.99 o 
  -2   5  14      190.16      188.95      5.37 o 
  -1   5  14      291.32      318.18      8.40 o 
   0   5  14       24.38       22.94      3.86 o 
   1   5  14        0.00        4.88      3.19 o 
   2   5  14        2.25        1.19      3.14 o 
 -11   6  14        9.92        4.81      3.69 o 
 -10   6  14      206.81      213.51      9.81 o 
  -9   6  14       36.95       27.06      4.18 o 
  -8   6  14       14.89        8.52      2.71 o 
  -7   6  14        1.31       -0.31      1.96 o 
  -6   6  14       23.38       26.51      2.37 o 
  -5   6  14      135.97      137.44      5.09 o 
  -4   6  14        4.09        3.04      3.78 o 
  -3   6  14      435.40      447.83     12.96 o 
  -2   6  14       22.64       20.70      2.80 o 
  -1   6  14      279.22      275.43      7.92 o 
   0   6  14      109.10      111.09      6.60 o 
   1   6  14       59.03       58.54      5.26 o 
 -11   7  14        7.29       -3.16      3.44 o 
 -10   7  14        0.43       -1.29      3.08 o 
  -9   7  14        4.21        0.21      3.27 o 
  -8   7  14      185.65      163.13      5.83 o 
  -7   7  14      174.33      173.47      4.68 o 
  -6   7  14       25.56       21.94      3.13 o 
  -5   7  14       11.21       11.79      2.41 o 
  -4   7  14       68.04       71.88      6.54 o 
  -3   7  14       16.43       19.89      3.50 o 
  -2   7  14       85.58       88.69      4.62 o 
  -1   7  14        0.87        0.97      2.55 o 
   0   7  14       81.49       87.64      6.12 o 
   1   7  14       96.64       98.41      6.50 o 
 -10   8  14      269.70      285.09      9.57 o 
  -9   8  14        5.38        5.06      3.52 o 
  -8   8  14      815.88      835.30     15.20 o 
  -7   8  14      153.68      164.54      5.22 o 
  -6   8  14      517.60      533.94      9.33 o 
  -5   8  14      296.83      300.37      7.42 o 
  -4   8  14      870.23      874.30     17.29 o 
  -3   8  14      693.85      705.64     15.02 o 
  -2   8  14      137.52      134.30      5.95 o 
  -1   8  14      742.54      777.63     14.71 o 
   0   8  14        8.56        8.87      3.03 o 
   1   8  14      441.02      452.02     15.44 o 
 -10   9  14       79.40       77.68      6.07 o 
  -9   9  14      112.72      108.15      6.58 o 
  -8   9  14       99.91      107.83      5.13 o 
  -7   9  14       60.07       64.16      3.78 o 
  -6   9  14       70.36       72.82      5.32 o 
  -5   9  14      170.69      179.94      6.46 o 
  -4   9  14      268.38      285.91     10.00 o 
  -3   9  14       31.04       32.26      4.02 o 
  -2   9  14      439.30      456.94     11.75 o 
  -1   9  14       88.74       90.85      6.84 o 
   0   9  14       97.89       96.82      5.70 o 
   1   9  14       16.19       13.84      3.87 o 
 -10  10  14       18.17       13.81      4.09 o 
  -9  10  14      982.41      991.75     24.59 o 
  -8  10  14       39.38       38.84      3.31 o 
  -7  10  14      126.45      130.55      5.39 o 
  -6  10  14       22.72       20.10      3.14 o 
  -5  10  14      199.51      187.12      6.55 o 
  -4  10  14      136.28      138.29      7.58 o 
  -3  10  14       91.21      102.62      6.19 o 
  -2  10  14      255.35      272.88      9.06 o 
  -1  10  14        0.59       -0.46      2.74 o 
   0  10  14       54.53       54.02      4.70 o 
  -9  11  14      146.35      151.59      7.47 o 
  -8  11  14       68.63       69.32      6.48 o 
  -7  11  14      177.14      167.63      7.12 o 
  -6  11  14       58.38       68.07      5.09 o 
  -5  11  14      264.71      260.70      7.81 o 
  -4  11  14      136.00      150.99      8.03 o 
  -3  11  14       55.62       63.70      5.25 o 
  -2  11  14      179.20      196.18      8.15 o 
  -1  11  14       17.43       11.16      3.43 o 
   0  11  14      356.61      381.73     11.74 o 
  -9  12  14      125.45      144.54      9.12 o 
  -8  12  14       35.01       38.30      3.99 o 
  -7  12  14      232.06      242.49      7.59 o 
  -6  12  14      174.06      167.12      6.95 o 
  -5  12  14       36.30       37.28      4.48 o 
  -4  12  14      101.49       90.69      6.73 o 
  -3  12  14       20.51       27.40      4.07 o 
  -2  12  14        0.06        3.98      3.35 o 
  -1  12  14      148.59      144.46      9.16 o 
  -8  13  14      106.03      121.67      7.42 o 
  -7  13  14      714.02      749.44     14.94 o 
  -6  13  14       11.91        9.33      3.43 o 
  -5  13  14      160.26      160.15      6.46 o 
  -4  13  14       32.03       11.70      4.71 o 
  -3  13  14       64.64       77.15      5.85 o 
  -2  13  14      419.07      426.85     11.94 o 
  -1  13  14      344.06      384.93     14.90 o 
  -7  14  14        0.04       -1.66      3.02 o 
  -6  14  14        5.36        7.76      3.41 o 
  -5  14  14       49.61       44.48      4.27 o 
  -4  14  14        0.55       -2.03      3.51 o 
  -3  14  14       18.14       19.68      4.14 o 
  -2  14  14       70.90       72.61      5.86 o 
  -6  15  14      207.01      182.59      8.43 o 
  -5  15  14      495.78      548.18     17.77 o 
  -4  15  14       35.48       46.20      5.51 o 
  -3  15  14      249.53      233.15     17.96 o 
 -11   1  15      283.89      290.68      9.96 o 
 -10   1  15      102.78      110.20      6.74 o 
  -9   1  15      347.50      362.72     10.42 o 
  -8   1  15        0.15       -0.09      2.35 o 
  -7   1  15       43.68       36.53      3.10 o 
  -6   1  15       27.24       26.22      2.13 o 
  -5   1  15       56.12       47.64      5.61 o 
  -4   1  15      315.70      304.83      8.93 o 
  -3   1  15      475.93      475.08      9.63 o 
  -2   1  15      339.60      370.58     10.05 o 
  -1   1  15       53.33       53.66      5.20 o 
   0   1  15        3.31        4.28      3.27 o 
   1   1  15      149.72      156.98      8.30 o 
 -11   2  15      715.26      708.60     16.29 o 
 -10   2  15       61.11       54.77      5.40 o 
  -9   2  15      784.13      777.35     16.49 o 
  -8   2  15       90.07       84.95      4.65 o 
  -7   2  15      901.14      896.38     13.62 o 
  -6   2  15       43.79       38.95      2.67 o 
  -5   2  15      659.57      643.88     13.94 o 
  -4   2  15       30.24       34.04      3.79 o 
  -3   2  15        1.70        1.44      2.15 o 
  -2   2  15        0.17       -3.59      2.02 o 
  -1   2  15      273.76      280.89     10.17 o 
   0   2  15      173.96      170.51      7.40 o 
   1   2  15      392.56      406.04     11.53 o 
 -11   3  15       40.63       38.60      5.20 o 
 -10   3  15      333.42      316.34     10.12 o 
  -9   3  15        3.00        2.19      3.28 o 
  -8   3  15      813.72      834.76     14.54 o 
  -7   3  15        3.80        5.35      2.91 o 
  -6   3  15      583.73      591.21     10.02 o 
  -5   3  15       62.14       64.84      4.80 o 
  -4   3  15      361.48      360.24      8.91 o 
  -3   3  15       11.04        5.27      2.18 o 
  -2   3  15      290.41      290.53      7.24 o 
  -1   3  15      120.15      132.10      5.74 o 
   0   3  15       94.47       98.37      6.52 o 
   1   3  15       56.91       58.91      5.43 o 
 -11   4  15       99.31       89.46      7.65 o 
 -10   4  15      281.15      303.17     14.30 o 
  -9   4  15       33.78       28.25      4.20 o 
  -8   4  15      228.76      215.06      6.49 o 
  -7   4  15       20.15       19.39      2.62 o 
  -6   4  15      223.36      214.65      5.51 o 
  -5   4  15      436.58      412.68     17.00 o 
  -4   4  15        2.78        2.75      2.42 o 
  -3   4  15       19.39       17.70      2.60 o 
  -2   4  15        5.76        4.23      2.33 o 
  -1   4  15       42.73       38.32      4.35 o 
   0   4  15      762.20      804.72     17.31 o 
   1   4  15        2.17        2.33      3.10 o 
 -11   5  15        6.26        3.01      3.91 o 
 -10   5  15      327.55      330.24     10.34 o 
  -9   5  15      182.11      181.43      7.74 o 
  -8   5  15       18.39       19.38      3.09 o 
  -7   5  15      360.19      341.37      6.64 o 
  -6   5  15      103.69       99.13      4.08 o 
  -5   5  15       44.47       42.47      3.30 o 
  -4   5  15       66.03       64.94      4.43 o 
  -3   5  15        0.16       -2.04      2.01 o 
  -2   5  15       28.00       25.22      3.17 o 
  -1   5  15      297.94      314.01      8.78 o 
   0   5  15      464.71      524.88     13.43 o 
 -10   6  15        0.79        0.22      6.47 o 
  -9   6  15       37.26       28.19      5.75 o 
  -8   6  15        5.06        1.50      2.55 o 
  -7   6  15        0.33       -0.67      1.88 o 
  -6   6  15       48.45       42.19      4.07 o 
  -5   6  15       27.06       28.03      2.89 o 
  -4   6  15       32.56       31.58      3.83 o 
  -3   6  15       21.31       19.47      3.57 o 
  -2   6  15        4.38        1.22      2.48 o 
  -1   6  15       24.10       18.70      3.50 o 
   0   6  15      229.85      242.97      9.16 o 
 -10   7  15      309.25      299.98      9.84 o 
  -9   7  15       95.85       97.74      6.33 o 
  -8   7  15      642.60      662.68     12.70 o 
  -7   7  15      316.13      324.98      6.52 o 
  -6   7  15      268.93      267.79      7.19 o 
  -5   7  15       62.52       58.96      3.80 o 
  -4   7  15      612.17      640.39     16.29 o 
  -3   7  15        5.09        5.12      3.05 o 
  -2   7  15     1201.62     1263.01     19.31 o 
  -1   7  15       38.12       37.91      4.17 o 
   0   7  15      375.74      430.71     12.22 o 
 -10   8  15       54.06       54.97      5.59 o 
  -9   8  15        4.04        5.63      3.51 o 
  -8   8  15       43.06       52.99      4.07 o 
  -7   8  15      362.39      363.42      9.02 o 
  -6   8  15        0.10        2.31      2.37 o 
  -5   8  15      173.19      189.17      7.06 o 
  -4   8  15      186.79      192.32      8.70 o 
  -3   8  15      334.30      369.72     10.54 o 
  -2   8  15        7.39        8.53      3.15 o 
  -1   8  15      301.59      335.44      9.33 o 
   0   8  15      105.66      127.12      7.57 o 
  -9   9  15       36.93       39.43      5.43 o 
  -8   9  15       10.07        7.73      2.56 o 
  -7   9  15      100.54       99.87      4.89 o 
  -6   9  15       49.00       43.33      4.40 o 
  -5   9  15       63.53       61.03      4.29 o 
  -4   9  15      295.69      281.28     10.28 o 
  -3   9  15       63.74       64.04      5.32 o 
  -2   9  15       14.78       20.28      3.91 o 
  -1   9  15       65.98       66.78      5.11 o 
  -9  10  15      318.69      339.23     11.20 o 
  -8  10  15       73.91       69.76      4.14 o 
  -7  10  15       10.92        7.11      2.80 o 
  -6  10  15      309.48      289.56      8.36 o 
  -5  10  15       39.13       36.97      3.73 o 
  -4  10  15       81.24       78.91      6.42 o 
  -3  10  15       86.62       95.97      6.27 o 
  -2  10  15       58.71       59.35      5.48 o 
  -1  10  15      138.80      138.10      6.94 o 
  -8  11  15       59.39       70.99      4.93 o 
  -7  11  15       10.86       18.16      4.45 o 
  -6  11  15        8.89        3.03      3.01 o 
  -5  11  15        8.01        4.86      3.58 o 
  -4  11  15       65.69       56.58      5.81 o 
  -3  11  15       15.98       21.00      4.08 o 
  -2  11  15      191.17      220.76      9.79 o 
  -8  12  15        1.03        1.24      2.94 o 
  -7  12  15      655.31      618.10     15.86 o 
  -6  12  15        4.41        4.80      2.78 o 
  -5  12  15      461.33      471.03     13.85 o 
  -4  12  15       36.96       43.14      5.47 o 
  -3  12  15      170.40      161.02     12.04 o 
  -2  12  15       21.01       23.05      7.16 o 
  -7  13  15      100.68       90.61     11.67 o 
  -6  13  15       72.42       69.16      4.91 o 
  -5  13  15      103.60      137.47     13.06 o 
  -4  13  15        6.00        6.56      4.12 o 
  -3  13  15        3.14        1.19      3.27 o 
 -10   0  16      185.10      166.23     11.09 o 
  -9   0  16        0.02       -2.29      4.22 o 
  -8   0  16        0.06       -4.14      2.94 o 
  -7   0  16      255.96      228.29     15.88 o 
  -6   0  16       48.70       60.28      6.63 o 
  -5   0  16      309.77      276.63     12.42 o 
  -4   0  16      300.17      322.56     13.67 o 
  -3   0  16     1208.02     1154.76     33.53 o 
  -2   0  16       29.04       34.51      5.15 o 
  -1   0  16      740.06      745.12     24.72 o 
 -10   1  16      100.10      101.57      6.65 o 
  -9   1  16       40.71       42.17      4.56 o 
  -8   1  16       31.51       28.31      2.96 o 
  -7   1  16       85.87       81.38      3.71 o 
  -6   1  16       70.20       61.79      3.91 o 
  -5   1  16       58.30       56.76      4.74 o 
  -4   1  16      123.20      111.15      6.34 o 
  -3   1  16      125.40      126.59      5.78 o 
  -2   1  16      704.12      692.12     12.72 o 
  -1   1  16       56.67       57.20      5.56 o 
 -10   2  16      133.14      139.54      7.55 o 
  -9   2  16      230.55      232.06     16.02 o 
  -8   2  16      231.68      237.64      6.13 o 
  -7   2  16      104.51      109.78      4.14 o 
  -6   2  16       59.05       50.45      3.72 o 
  -5   2  16      116.10      111.82      6.24 o 
  -4   2  16        1.14       -1.04      2.61 o 
  -3   2  16       12.89        4.71      2.38 o 
  -2   2  16       64.14       82.17      4.49 o 
  -1   2  16       15.27       13.38      3.30 o 
 -10   3  16        0.18       -1.50      3.98 o 
  -9   3  16       15.22        6.27      4.74 o 
  -8   3  16      318.30      317.15      8.06 o 
  -7   3  16      229.33      227.44      5.47 o 
  -6   3  16      542.15      539.57     10.74 o 
  -5   3  16       79.22       85.77      8.82 o 
  -4   3  16      390.51      402.19     10.89 o 
  -3   3  16      445.90      457.55      9.07 o 
  -2   3  16       82.61       80.56      4.42 o 
  -1   3  16       48.72       50.44      5.31 o 
 -10   4  16        4.02        3.56      3.77 o 
  -9   4  16        4.16        2.76      3.44 o 
  -8   4  16        3.62       -0.14      2.52 o 
  -7   4  16       74.51       81.42      3.68 o 
  -6   4  16      123.38      124.40      5.88 o 
  -5   4  16      258.85      253.86      8.44 o 
  -4   4  16      243.84      250.64      8.48 o 
  -3   4  16      306.91      298.32      9.01 o 
  -2   4  16       58.32       56.68      4.35 o 
  -1   4  16      157.75      158.97      7.24 o 
 -10   5  16       41.32       40.21      5.03 o 
  -9   5  16       28.64       24.65      4.18 o 
  -8   5  16       48.94       49.53      3.92 o 
  -7   5  16       32.24       30.20      2.94 o 
  -6   5  16      336.46      347.10      8.29 o 
  -5   5  16       84.27       90.37      5.63 o 
  -4   5  16      106.69       91.94      5.94 o 
  -3   5  16      170.98      166.55      7.57 o 
  -2   5  16      136.38      134.82      5.94 o 
  -1   5  16       91.64       97.52      5.87 o 
  -9   6  16      107.00      114.60      6.73 o 
  -8   6  16        0.02       -0.67      2.27 o 
  -7   6  16        0.23       -2.77      2.04 o 
  -6   6  16        0.04       -1.99      2.14 o 
  -5   6  16       78.48       66.66      5.11 o 
  -4   6  16      142.87      143.59      8.19 o 
  -3   6  16       29.39       30.52      4.20 o 
  -2   6  16       10.72       16.69      3.21 o 
  -1   6  16        0.50       -2.31      2.98 o 
  -9   7  16       22.48       18.38      3.94 o 
  -8   7  16       51.23       55.09      3.73 o 
  -7   7  16       29.08       21.97      3.20 o 
  -6   7  16      213.61      222.41      6.66 o 
  -5   7  16        6.98        4.45      4.12 o 
  -4   7  16        7.17        1.20      3.34 o 
  -3   7  16       11.13       10.89      3.57 o 
  -2   7  16       16.13       16.12      3.21 o 
  -9   8  16      117.29      108.33      5.82 o 
  -8   8  16       18.37       16.36      2.90 o 
  -7   8  16      176.02      188.74      6.40 o 
  -6   8  16      234.05      240.02      7.57 o 
  -5   8  16      168.91      167.80      8.33 o 
  -4   8  16      127.74      139.69      9.39 o 
  -3   8  16       93.18       95.26      6.39 o 
  -2   8  16      794.93      881.72     18.60 o 
  -8   9  16       99.37       85.66      4.90 o 
  -7   9  16        0.99       -2.39      2.64 o 
  -6   9  16      327.20      314.44      8.79 o 
  -5   9  16        1.69        2.93      3.53 o 
  -4   9  16      588.13      590.06     18.21 o 
  -3   9  16       39.49       52.98      5.19 o 
  -8  10  16      154.05      185.30      7.58 o 
  -7  10  16       18.87       19.42      6.67 o 
  -6  10  16      230.43      239.93      7.72 o 
  -5  10  16      367.96      363.68     12.14 o 
  -4  10  16       26.37       22.77      4.66 o 
  -3  10  16      670.09      700.81     16.20 o 
  -7  11  16        5.38        6.76      5.33 o 
  -6  11  16      194.17      203.57      7.38 o 
  -5  11  16       39.10       34.28      5.09 o 
  -4  11  16       44.15       39.45      5.42 o 
  -9   1  17       13.34       10.25      4.62 o 
  -8   1  17      120.54      116.03      4.78 o 
  -7   1  17       44.45       44.41      3.71 o 
  -6   1  17      243.30      234.11      8.23 o 
  -5   1  17      169.87      161.06      7.35 o 
  -4   1  17      774.41      775.09     16.88 o 
  -3   1  17      307.69      289.63      7.93 o 
  -2   1  17      208.46      224.22      7.13 o 
  -9   2  17      227.05      212.15      8.88 o 
  -8   2  17      235.76      258.44      5.95 o 
  -7   2  17       10.09        4.56      2.58 o 
  -6   2  17       99.32       97.29      9.38 o 
  -5   2  17       20.30       17.37      3.92 o 
  -4   2  17      798.44      782.70     16.98 o 
  -3   2  17        6.44        4.37      2.99 o 
  -2   2  17        8.67        5.48      2.64 o 
  -9   3  17      189.53      185.21      7.93 o 
  -8   3  17       91.17       88.80      4.38 o 
  -7   3  17      146.84      146.21      5.68 o 
  -6   3  17       51.22       59.75      5.00 o 
  -5   3  17       66.36       58.74      5.95 o 
  -4   3  17       29.24       25.51      4.12 o 
  -3   3  17       87.58       80.56      6.70 o 
  -2   3  17      147.46      184.91      9.30 o 
  -9   4  17       88.50       83.98      5.90 o 
  -8   4  17        6.82       13.17      2.63 o 
  -7   4  17      165.88      151.66      5.81 o 
  -6   4  17        3.07       -1.97      4.32 o 
  -5   4  17        1.98        0.33      2.84 o 
  -4   4  17       15.20        9.12      4.79 o 
  -3   4  17       57.87       38.90      4.80 o 
  -9   5  17       10.28        2.82      3.31 o 
  -8   5  17        6.99        5.58      2.45 o 
  -7   5  17       70.43       60.91      4.22 o 
  -6   5  17       25.69       23.88      3.89 o 
  -5   5  17       47.13       34.87      4.83 o 
  -4   5  17      162.93      149.29     11.26 o 
  -3   5  17       14.22       12.06      3.84 o 
  -8   6  17        5.49        5.11      2.76 o 
  -7   6  17      426.51      430.81      9.70 o 
  -6   6  17       25.05       34.09      6.66 o 
  -5   6  17      365.70      367.19     12.13 o 
  -4   6  17       33.34       25.22      5.40 o 
  -3   6  17      611.24      647.29     15.32 o 
  -8   7  17      214.64      216.49      8.24 o 
  -7   7  17      213.99      203.75      6.79 o 
  -6   7  17       31.15       27.04      4.54 o 
  -5   7  17      161.36      152.41      8.68 o 
  -4   7  17      119.85      124.63      8.11 o 
  -7   8  17       75.51       68.58      4.89 o 
  -6   8  17       21.98        6.54      4.00 o 
  -5   8  17        5.24        3.01      3.67 o 
  -7   0  18      292.10      249.15     14.20 o 
  -6   0  18       82.18       82.07     11.76 o 
  -5   0  18       52.78       57.13     11.64 o 
  -7   1  18        8.10        7.40      3.50 o 
  -6   1  18        0.21        3.53      3.19 o 
  -5   1  18       37.32       27.53      4.18 o 
  -7   2  18      185.57      201.62      8.14 o 
  -6   2  18       65.62       51.79      5.02 o 
  -5   2  18        5.78        3.28      3.06 o 
  -6   3  18        8.86        6.39      3.31 o 
                                                 
